# Supplementary material for: Temporal Dynamics of the Soil Metabolome and Microbiome During Simulated Anaerobic Soil Disinfestation
Source: Front Microbiol. 2019 Oct 15;10:2365. doi: 10.3389/fmicb.2019.02365 (PMC6803440; doi:10.3389/fmicb.2019.02365)
Supplement: Supplementary file 1 [file Data_Sheet_1.CSV]

Supplementary Table 1. List of compounds, retention indices (RI), and target ions identified using polar-, non-polar-metabolite extraction methods and volatile analysis.
Protocol	Compound ID	RI or RT	Target ion	Metabolite ID	module ID	ID quality
volatile	V134	503.2	43	Pentane	brown	1
volatile	V135	547.5	67		blue	3			ID quality
volatile	V139	602.3	57	n-Hexane	brown	1			1= identified by comparison with an authentic standard
volatile	V136	627.9	29	Formaldehyde	yellow	2			2= tentatively identified by mass spectral interpretation, mass spectral comparison with authentic standard of a similar metabolite, or mass spectral library comparison (GC-MS).
volatile	V137	633.1	56	Cyclopropane, propyl-	blue	2			3= unidentified or tentatively classified based on mass spectral comparison or interpretation.
volatile	V138	638.7	47	Methanethiol	blue	2
volatile	V139	640.8			brown	3
volatile	V140	650.6	41	1-Butene, 2,3-dimethyl-	blue	1
volatile	V141	682.4	29	Acetaldehyde	grey	1
volatile	V142	696.4	43	Heptane	brown	1
volatile	V143	714.7	76	Carbon disulfide	brown	2
volatile	V144	733.3	47	Dimethyl sulfide	grey	1
volatile	V253	733.3	45	2-Heptanol	brown	1
volatile	V145	734.9	45	Butane, 1-methoxy-	brown	2
volatile	V146	782.1	29	Propanal	brown	1
volatile	V147	784.9	68	Furan	grey	2
volatile	V148	798.8	43	Hexane, 2,4-dimethyl-	blue	2
volatile	V149	799	43	Octane	brown	1
volatile	V150	811	43	Acetone	blue	1
volatile	V151	835.9	55	1-Heptene, 3-methyl-	blue	1
volatile	V152	853.3	55	2-Octene, (E)-	blue	2
volatile	V153	858	42	Tetrahydrofuran	brown	2
volatile	V154	871.8	44	Butanal	blue	1
volatile	V155	885.8	43	Ethyl acetate	blue	1
volatile	V156	891.9	82	Furan, 3-methyl-	blue	2
volatile	V157	895.2	43	Nonane	blue	1
volatile	V158	895.9	43	Isopropyl acetate	blue	1
volatile	V159	900.1	31	Methanol	grey	1
volatile	V160	901.4	43	2-Butanone	blue	1
volatile	V161	902	64	Sulfur dioxide (11021517)	blue	1
volatile	V162	904.5	59	2-Propanol, 2-methyl-	turquoise	1
volatile	V163	906.3	57	Methyl propanoate	blue	1
volatile	V164	912	57	2-Methylbutanal	grey	1
volatile	V165	928.4	45	Isopropanol	blue	1
volatile	V166	934	31	Ethanol	blue	1
volatile	V167	936.2	78	Benzene	blue	2
volatile	V168	952.7	57	Propanoic acid, 1-methylethyl ester	blue	2
volatile	V169	953.9	57	Ethyl propanoate	blue	1
volatile	V170	962.9	43	Ethyl 2-methylpropanoate	blue	1
volatile	V171	970.9	43	Propyl acetate	blue	1
volatile	V172	973.4	43	2-Pentanone	blue	2
volatile	V173	974.5	44	Pentanal	blue	1
volatile	V174	982	43	Methyl butanoate	blue	1
volatile	V175	989.8	43	2,3-Butanedione	brown	2
volatile	V176	992.4	57	3-Pentanone, 2-methyl-	blue	2
volatile	V177	995.8	41	Acetonitrile	blue	2
volatile	V178	996.8	43	Methyl isobutyl ketone	brown	2
volatile	V179	1007.7	43	2-Pentanone, 3-methyl-	blue	2
volatile	V180	1008.2	83	Trichloromethane	turquoise	2
volatile	V181	1008.3	57	Methyl 2-methylbutanoate	blue	1
volatile	V182	1009.8	74	Butanoic acid, 3-methyl-, methyl ester	blue	2
volatile	V183	1011.7	43	2-Methylpropyl acetate	blue	1
volatile	V184	1022.5	75		yellow	2
volatile	V185	1026.5	45	2-Butanol	blue	1
volatile	V186	1038.8	43	Ispropyl butyrate	blue	1
volatile	V187	1038.9	71	Ethyl butanoate	blue	1
volatile	V188	1040.7	91	Toluene	brown	2
volatile	V189	1041.9	31	1-Propanol	grey	1
volatile	V190	1042.2	43	Methyl thiolacetate	blue	2
volatile	V191	1058.2	57	Ethyl 2-methylbutanoate	blue	1
volatile	V192	1064.8	88	Butanoic acid, 3-methyl-, ethyl ester	blue	2
volatile	V193	1066.5	88	1,4-Dioxane	turquoise	2
volatile	V194	1069.6	94	Disulfide, dimethyl	blue	1
volatile	V195	1072.2	293		blue	3
volatile	V196	1074	57	3-Hexanone, 4-methyl-	blue	2
volatile	V197	1078.5	231		blue	3
volatile	V198	1079.2	43	Butyl acetate	blue	1
volatile	V199	1088.6	43	2-Hexanone	brown	1
volatile	V200	1089.6	44	Hexanal	blue	1
volatile	V201	1089.8	57	undecane	blue	2
volatile	V202	1106.7	69	2-Butenoic acid, methyl ester, (E)-	blue	1
volatile	V203	1108.7	43	2-Methyl-1-propanol	blue	1
volatile	V204	1116.3	59	3-Pentanol	blue	2
volatile	V205	1129.3	71	Butanoic acid, 1-methylpropyl ester	blue	2
volatile	V206	1129.7	43	2-Methylbutyl acetate	blue	1
volatile	V207	1130.4	91	Ethylbenzene	brown	2
volatile	V208	1131	71	Propyl butanoate	blue	1
volatile	V209	1131.2	45	(R)-(-)-2-Pentanol	blue	1
volatile	V210	1145.2	41	(Z)-3-Hexenal	blue	1
volatile	V211	1147.4	103	Propyl 2-methylbutanoate	blue	1
volatile	V212	1148.8	57	Butyl propanoate	blue	1
volatile	V213	1155.3	59	3-Pentanol, 2-methyl-	blue	2
volatile	V214	1157.1	56	1-Butanol	blue	1
volatile	V215	1160.3	71	2-Methylpropyl butanoate	blue	2
volatile	V216	1162.2	43	Acetic acid, 1-methylcyclopentyl ester	brown	2
volatile	V217	1163.3	57	1-Penten-3-ol	grey	2
volatile	V218	1164.6	305		blue	3
volatile	V219	1168	69	2-Butenoic acid, 1-methylethyl ester	blue	2
volatile	V220	1171.1	69	Ethyl (E)-2-butenoate	blue	1
volatile	V221	1181.6	44	Heptanal (11101508)	grey	1
volatile	V222	1186.1	79	Methanesulfonic anhydride	blue	2
volatile	V223	1186.9	43	Hydrogen azide	brown	2
volatile	V224	1189.9	43	2-Heptanone	brown	1
volatile	V225	1190.8	43	Propanoic acid, 2-methyl-, 3-methylbutyl ester	blue	2
volatile	V226	1191.7	41	Dodecane	grey	2
volatile	V227	1193.8	43		blue	2
volatile	V228	1193.9	74	Methyl hexanoate	blue	1
volatile	V229	1195.8	57	2-Methylbutyl propanoate	blue	1
volatile	V230	1198.6	68	limonene	turquoise	2
volatile	V231	1214.8	57	2-Methyl-1-butanol	blue	1
volatile	V232	1215.8	55	3-Methyl-1-butanol	blue	1
volatile	V233	1224.2	45	2-Hexanol	blue	1
volatile	V234	1225.4	71	Butyl butanoate	blue	1
volatile	V235	1232.1	81	Furan, 2-pentyl-	brown	2
volatile	V236	1239.7	57	Butyl 2-methylbutanoate	blue	1
volatile	V237	1258	42	1-Pentanol	blue	1
volatile	V238	1258.1	43	3-Octanone	brown	1
volatile	V239	1260	43	Prenyl acetate	blue	1
volatile	V240	1261.3	104	1,3,5,7-Cyclooctatetraene	grey	2
volatile	V241	1273.6	71	2-methylbutyl butanoate	blue	1
volatile	V242	1279.7	43	Hexyl acetate	blue	1
volatile	V243	1288.8	57	2-Methylbutyl 2-methylbutanoate	blue	1
volatile	V244	1289.6	43	2-Octanone	brown	2
volatile	V245	1294.1	45	Acetoin	grey	1
volatile	V246	1296.2	55	Cyclohexanone	grey	2
volatile	V247	1296.6	43	Octanal	grey	1
volatile	V248	1305.3	55	1-Hepten-3-one	blue	2
volatile	V249	1308.5	43	2-Propanone, 1-hydroxy-	turquoise	2
volatile	V250	1313.9	31	Acetaldehyde, hydroxy-	grey	2
volatile	V251	1316.4	207	Arsenous acid, tris(trimethylsilyl) ester	turquoise	2
volatile	V252	1319.9	71	Pentyl butanoate	blue	2
volatile	V254	1346.5	43	6-Methyl-5-hepten-2-one	grey	1
volatile	V255	1350.9	43	Hexyl 2-methylpropanoate	blue	1
volatile	V256	1353.5	69	2-Butenoic acid, butyl ester	blue	2
volatile	V257	1359.7	56	1-Hexanol	blue	1
volatile	V258	1365	43	3-Hexanol, 2-methyl-	brown	2
volatile	V259	1366.6	45	2-Hydroxy-3-pentanone	grey	2
volatile	V260	1386.6	126	Dimethyl trisulfide	blue	1
volatile	V261	1394.3	58	2-Nonanone	brown	2
volatile	V262	1394.5	59	3-Octanol	brown	2
volatile	V263	1397.2	57		grey	3
volatile	V264	1421.7	99	Butyl hexanoate	blue	1
volatile	V265	1424.7	71	Hexyl butanoate	blue	1
volatile	V266	1424.8	45	2-Octanol	blue	2
volatile	V267	1432	175	Benzene, 1,3-bis(1,1-dimethylethyl)-	turquoise	2
volatile	V268	1436.7	103	Hexyl 2-methylbutanoate	blue	1
volatile	V271	1436.9	43	Acetic acid	blue	1
volatile	V269	1451.7	43	Propanoic acid, 2-oxo-, methyl ester	turquoise	2
volatile	V270	1452.9	146	Benzene, 1,4-dichloro-	grey	2
volatile	V272	1465.2	43	2-Hexanone, 3,3-dimethyl-	grey	2
volatile	V273	1466.1	95	6-Methyl-5-hepten-2-ol	brown	1
volatile	V274	1470.4	96	Furfural	turquoise	1
volatile	V275	1471	73		grey	2
volatile	V276	1494.6	57	2-Ethyl-1-hexanol	brown	1
volatile	V277	1497.6	149	Cyclohexanecarbonitrile, 1-(1-piperidinyl)-	blue	2
volatile	V278	1507	57	Decanal	yellow	1
volatile	V279	1510.8	267	Benzaldehyde, 2,5-bis[(trimethylsilyl)oxy)-	brown	2
volatile	V280	1530.8	74	Propanoic acid (11101510)	blue	1
volatile	V281	1535.4	106	Benzaldehyde	yellow	1
volatile	V282	1567.4	56	1-Octanol	blue	1
volatile	V283	1573.8	43	2-Methylpropanoic acid	blue	1
volatile	V284	1586.2	63	Dimethyl sulfoxide	blue	1
volatile	V285	1596.7	57	Hexadecane	grey	1
volatile	V286	1611.9	103	Benzonitrile	turquoise	2
volatile	V287	1618.2	60	Butanoic acid	blue	2
volatile	V288	1644.5	42	Butyrolactone	turquoise	1
volatile	V289	1656.8	98	2-Furanmethanol	turquoise	2
volatile	V290	1657.5	105	Acetophenone	yellow	2
volatile	V291	1663.7	98	.beta-Piperidinopropiophenone	turquoise	2
volatile	V292	1664.9	60	Butanoic acid, 3-methyl-	blue	2
volatile	V293	1673.6	43	Decane, 1-chloro-	grey	2
volatile	V294	1679.1	74	2-Methylbutanoic acid	blue	1
volatile	V295	1685.7	41	2-Propenoic acid, 2-methyl-	grey	2
volatile	V296	1696.8	57	Heptadecane (10151504)	grey	1
volatile	V297	1710.2	85	2(3H)-Furanone, 5-ethyldihydro-	blue	2
volatile	V298	1732	60	Pentanoic acid (11101510)	blue	1
volatile	V299	1758.1	59	Acetamide	grey	2
volatile	V300	1758.7	128	Naphthalene	grey	2
volatile	V301	1759.5	43		yellow	3
volatile	V302	1768.3	55	2(5H)-Furanone	turquoise	2
volatile	V303	1778.7	98	2-Cyclopenten-1-one, 2-hydroxy-	turquoise	2
volatile	V304	1785.5	70	Pentyl glycolate	turquoise	2
volatile	V305	1796.5	57	Octadecane	grey	1
volatile	V306	1797.2	57	Pentanoic acid, 4-methyl-	blue	2
volatile	V307	1797.7	58		grey	2
volatile	V308	1857	60	Hexanoic acid	blue	1
volatile	V309	1884.7	71		grey	3
volatile	V310	1897.7	69	4-Methyl-5H-furan-2-one	grey	2
volatile	V311	1918	205	Butylated Hydroxytoluene	blue	2
volatile	V312	1947.1	60	Heptanoic acid	blue	1
volatile	V313	1971.2	55		grey	3
volatile	V314	1973.2	45	Ethanol, 2,2'-oxybis-	turquoise	2
volatile	V315	1978.9	135	Benzothiazole	grey	2
volatile	V316	2004.1	98		turquoise	3
volatile	V317	2012.7	94	Phenol	blue	2
volatile	V318	2015.2	95	3-Furancarboxylic acid, methyl ester	turquoise	2
volatile	V319	2075.4	60	Octanoic Acid	grey	1
volatile	V320	2078.5	107	p-Cresol	blue	1
volatile	V321	2109.3	44	Cyclopropyl carbinol	grey	2
volatile	V322	2160.8	60	Nonanoic acid (11101510)	grey	1
volatile	V323	2170.9	55	Cycloheptane, methyl-	grey	2
volatile	V324	2196.5	57	3,5-Dimethyldodecane	grey	2
volatile	V325	2241.7	43	Isopropyl Palmitate	grey	2
volatile	V326	2384	149	Diethyl Phthalate	grey	2
tmsoxime	V2	1004.1	89		blue	3
tmsoxime	V3	1045.6	147	oxalic acid	brown	1
tmsoxime	V4	1060.9	73	pyruvic acid	grey	1
tmsoxime	V5	1065.4	147		blue	3
tmsoxime	V6	1072	117	lactic acid	grey	1
tmsoxime	V7	1090.6	147		turquoise	3
tmsoxime	V8	1112	116	alanine	yellow	1
tmsoxime	V9	1123.1	73	0	turquoise	3
tmsoxime	V10	1148.1	73		grey	3
tmsoxime	V11	1165	147	3-methylbutanoic acid (TMS)	grey	2
tmsoxime	V312	1170.6	75	heptanoic acid (TMS)	blue	2
tmsoxime	V12	1171.8	145		blue	3
tmsoxime	V13	1181.4	74		blue	3
tmsoxime	V14	1193.6	221		grey	3
tmsoxime	V132	1194.2	73	N,O-Bistrimethylsilylhydroxylamine	brown	2
tmsoxime	V15	1208.6	147	malonic acid	green	1
tmsoxime	V16	1213.7	131		blue	3
tmsoxime	V17	1221.7	73	valine	grey	1
tmsoxime	V18	1239.9	159		grey	3
tmsoxime	V19	1247.1	73		blue	3
tmsoxime	V20	1250.4	179	benzoic acid	grey	2
tmsoxime	V21	1258.3	73		yellow	3
tmsoxime	V319	1266.1	75	octanoic acid	grey	2
tmsoxime	V22	1276.5	158	leucine	grey	1
tmsoxime	V23	1279.8	73	glycerol	yellow	1
tmsoxime	V24	1279.9	299	phosphoric acid	turquoise	1
tmsoxime	V25	1296.7	158	isoleucine	grey	1
tmsoxime	V26	1297.5	180	nicotinic acid	blue	1
tmsoxime	V27	1301.8	142	proline	yellow	1
tmsoxime	V28	1304.8	73	benzylacetic acid	blue	2
tmsoxime	V29	1308.7	174	glycine	yellow	1
tmsoxime	V30	1316.7	147	succinic acid	blue	1
tmsoxime	V31	1333.8	157		blue	3
tmsoxime	V322	1336	73	glyceric acid	yellow	1
tmsoxime	V33	1346.2	241	Pyrimidine, 2,4-bis[trimethylsilyloxy]-	grey	2
tmsoxime	V34	1349	245	fumaric acid	yellow	1
tmsoxime	V322	1359.4	75	nonanoic acid	grey	2
tmsoxime	V35	1364.8	73	serine	yellow	1
tmsoxime	V36	1371.9	188		yellow	3
tmsoxime	V37	1384.6	103		blue	3
tmsoxime	V38	1389.9	143		grey	3
tmsoxime	V39	1393.7	73	threonine	yellow	1
tmsoxime	V40	1403.7	147	glutaric acid	grey	1
tmsoxime	V41	1424.3	104	Hydrocinnamic acid	blue	3
tmsoxime	V42	1432.2	174	B-alanine	grey	1
tmsoxime	V43	1437.7	73	mandelic acid	grey	2
tmsoxime	V44	1458.2	117	decanoic acid	blue	2
tmsoxime	V45	1463.3	73	erythrose	turquoise	2
tmsoxime	V46	1509	75	adipic acid	grey	2
tmsoxime	V47	1517.3	217	erythritol	blue	1
tmsoxime	V48	1521.9	147		grey	3
tmsoxime	V49	1529.7	156	5-oxo-proline	grey	1
tmsoxime	V50	1535.5	174	4-aminobutyric acid	yellow	1
tmsoxime	V51	1556.5	263		turquoise	3
tmsoxime	V52	1571.9	147	threonic acid	yellow	1
tmsoxime	V53	1624.8	246	glutamic acid	yellow	1
tmsoxime	V54	1632.1	267		grey	3
tmsoxime	V55	1638.1	174		blue	3
tmsoxime	V56	1639.9	218	phenylalanine	grey	1
tmsoxime	V57	1647.3	73	p-hydroxyphenylacetic acid	blue	2
tmsoxime	V58	1648.8	117	dodecanoic acid	turquoise	2
tmsoxime	V59	1681.1	73	arabinose	turquoise	1
tmsoxime	V60	1696.2	73	ribose	yellow	1
tmsoxime	V61	1717.4	75		turquoise	3
tmsoxime	V46	1726.9	73	dithioerythritol	grey	2
tmsoxime	V63	1733.1	217		brown	3
tmsoxime	V64	1741.8	73	arabinitol/xylitol	yellow	1
tmsoxime	V65	1750.8	103		red	3
tmsoxime	V66	1754.9	73		grey	3
tmsoxime	V67	1770.3	179	Hydrocinnamic acid	blue	3
tmsoxime	V68	1778.1	217	Arabinofuranose, 1,2,3,5-tetrakis-O-trimethylsilyl-	yellow	1
tmsoxime	V69	1797.6	73		yellow	3
tmsoxime	V70	1799.4	217		yellow	3
tmsoxime	V71	1807.7	147		grey	3
tmsoxime	V72	1822.3	204	shikimic acid	blue	1
tmsoxime	V73	1826.5	129		grey	3
tmsoxime	V74	1850.4	117		turquoise	3
tmsoxime	V75	1852.7	73		turquoise	3
tmsoxime	V76	1901.2	103	fructose	yellow	1
tmsoxime	V77	1925	204		turquoise	3
tmsoxime	V78	1930.8	73	glucose	yellow	1
tmsoxime	V79	1951.8	218	tyrosine	grey	1
tmsoxime	V80	1960.3	319		yellow	3
tmsoxime	V81	1969.1	205	sorbitol	yellow	1
tmsoxime	V82	1986.3	217		yellow	3
tmsoxime	V88	1993	73	inositol	yellow	3
tmsoxime	V84	2009.8	333		yellow	3
tmsoxime	V85	2040.8	73	gluconic acid	yellow	1
tmsoxime	V86	2052.1	204		yellow	3
tmsoxime	V87	2059.2	73	scyllo-inositol	yellow	1
tmsoxime	V88	2132	73	myo-inositol	yellow	1
tmsoxime	V89	2249.1	105		yellow	3
tmsoxime	V90	2264.5	204		grey	3
tmsoxime	V91	2269.1	73		yellow	3
tmsoxime	V92	2294.4	73		yellow	3
tmsoxime	V62	2336.3	147		grey	3
tmsoxime	V94	2342.8	206		yellow	3
tmsoxime	V95	2386.9	73		yellow	3
tmsoxime	V96	2387.6	204		yellow	3
tmsoxime	V97	2409.9	73		yellow	3
tmsoxime	V98	2422.3	225		turquoise	3
tmsoxime	V99	2429.9	73		grey	3
tmsoxime	V100	2434.5	117	eicosanoic acid	yellow	2
tmsoxime	V101	2505	55	oleanitrile	grey	2
tmsoxime	V102	2522	199		yellow	3
tmsoxime	V103	2536.5	317		yellow	3
tmsoxime	V104	2548.8	73		yellow	3
tmsoxime	V105	2585.7	73		turquoise	3
tmsoxime	V106	2597.7	371		turquoise	3
tmsoxime	V107	2633.6	317		turquoise	3
tmsoxime	V108	2644.6	173		turquoise	3
tmsoxime	V109	2653.3	317		turquoise	3
tmsoxime	V110	2672.8	73		yellow	3
tmsoxime	V111	2679.8	289		grey	3
tmsoxime	V112	2702.9	361	sucrose	yellow	1
tmsoxime	V113	2724.7	204		yellow	3
tmsoxime	V114	2734.9	103	deoxyribose	yellow	2
tmsoxime	V115	2771.6	129		turquoise	3
tmsoxime	V116	2791.5	399		turquoise	3
tmsoxime	V133	2809.3	73		yellow	3
tmsoxime	V117	2816.8	361		turquoise	3
tmsoxime	V118	2850.8	73		yellow	3
tmsoxime	V119	2873.4	73		yellow	3
tmsoxime	V120	2944.9	204		yellow	3
tmsoxime	V121	2968.9	73		yellow	3
tmsoxime	V122	2999.6	204		yellow	3
tmsoxime	V123	3011.1	73		yellow	3
tmsoxime	V124	3492.6	361	raffinose	yellow	1
tmsoxime	V125	3520.8	361	disaccharide or trisaccharide	yellow	3
tmsoxime	V126	3532.5	361	disaccharide or trisaccharide	yellow	3
tmsoxime	V127	3564.5	361	disaccharide or trisaccharide	yellow	3
tmsoxime	V128	3586	361	disaccharide or trisaccharide	yellow	3
tmsoxime	V129	3592.3	361	disaccharide or trisaccharide	yellow	3
tmsoxime	V130	3604.6	204		yellow	3
tmsoxime	V131	3645	204		yellow	3
non-polar	V457	1.584019608	239.1155952		grey	3
non-polar	V635	1.622181818	131.1147937		grey	3
non-polar	V347	1.636103448	139.0942349		grey	3
non-polar	V505	1.730465517	117.0883014		grey	3
non-polar	V638	1.7748	206.1158597		blue	3
non-polar	V636	1.801465517	157.1185484		green	3
non-polar	V475	1.837362069	152.1044903		green	3
non-polar	V506	1.869258621	290.0291519		blue	3
non-polar	V507	1.895724138	181.1195272		green	3
non-polar	V508	1.939586207	304.0452613		blue	3
non-polar	V509	1.974217391	177.0832297		turquoise	3
non-polar	V504	1.992482759	135.0793593		grey	3
non-polar	V385	2.041	337.1988068		turquoise	3
non-polar	V639	2.056444444	132.0757811		brown	3
non-polar	V348	2.217714286	295.2216884		yellow	3
non-polar	V510	2.232396552	139.1079174		green	3
non-polar	V637	2.320553191	171.1088332		yellow	3
non-polar	V386	2.344625	299.2350788		blue	3
non-polar	V407	2.3461875	293.2038345		brown	3
non-polar	V496	2.380103448	194.1185693		grey	3
non-polar	V478	2.465724138	199.0877921		grey	3
non-polar	V511	2.474333333	315.2077816		turquoise	3
non-polar	V387	2.660833333	233.1769117		green	3
non-polar	V455	2.809826087	277.1818048		turquoise	3
non-polar	V408	2.915129032	293.209576		brown	3
non-polar	V640	3.1175625	293.2100204		brown	3
non-polar	V349	3.160935484	277.2087013		turquoise	3
non-polar	V409	3.175326087	193.1501194		green	3
non-polar	V336	3.237075	279.1611328		turquoise	3
non-polar	V350	3.508307692	295.2261165		turquoise	3
non-polar	V389	5.264866667	183.1101634		brown	3
non-polar	V388	5.340096774	281.2427619		blue	3
non-polar	V410	5.580833333	297.2399419		turquoise	3
non-polar	V641	5.658333333	283.2377523		brown	3
non-polar	V390	6.554	281.2404468		blue	3
non-polar	V411	7.077428571	341.2660958		turquoise	3
non-polar	V393	7.146814815	263.2044412		brown	3
non-polar	V394	7.190538462	245.1945953		brown	3
non-polar	V392	7.21	283.2351233		brown	3
non-polar	V391	7.29508	281.2373779		brown	3
non-polar	V512	7.456137931	269.0975686		grey	3
non-polar	V342	7.614666667	637.3038086		grey	3
non-polar	V412	7.713333333	324.2846516		blue	3
non-polar	V340	7.770945455	637.3039595		grey	3
non-polar	V513	8.6646	621.3041361		grey	3
non-polar	V343	8.720705882	337.2607969		turquoise	3
non-polar	V413	8.772	277.2086875		turquoise	3
non-polar	V514	8.9365	717.5464081		turquoise	3
non-polar	V476	9.08190625	300.2855339		blue	3
non-polar	V414	9.18825	439.3508658	Ursolic/oleanic acid	yellow	2
non-polar	V415	9.312596491	439.3518313	Ursolic/oleanic acid	yellow	2
non-polar	V515	9.501382353	326.3020078		blue	3
non-polar	V351	10.57745455	295.2224981		turquoise	3
non-polar	V352	10.6474	339.2642715		turquoise	3
non-polar	V482	10.6755	637.3012575		grey	3
non-polar	V484	10.92015517	303.1223273		red	3
non-polar	V497	11.27641379	228.1919033		turquoise	3
non-polar	V642	11.84103448	651.5017011		grey	3
non-polar	V493	11.86796552	228.1917993		turquoise	3
non-polar	V498	11.88267241	391.2815515		green	3
non-polar	V643	11.88293103	149.020212		red	3
non-polar	V516	12.06721429	297.2363892		red	3
non-polar	V645	12.06866667	665.5129751		grey	3
non-polar	V644	12.09582759	310.3053844		turquoise	3
non-polar	V517	12.14996296	371.3121372		green	3
non-polar	V453	12.36760345	395.3276128		green	3
non-polar	V416	12.5079	575.4641917		red	3
non-polar	V477	12.70552083	423.3325802		red	3
non-polar	V353	12.83477778	575.462538		grey	3
non-polar	V646	12.9022	381.3451635		brown	3
non-polar	V519	13.01	407.3395538		brown	3
non-polar	V518	13.09037931	393.3369441		green	3
non-polar	V647	13.32060345	665.5160317		grey	3
non-polar	V648	13.37315517	419.3124413		green	3
non-polar	V522	13.5294	407.3390228		yellow	3
non-polar	V520	13.66775	419.3120461		green	3
non-polar	V521	13.67925862	679.5329474		grey	3
non-polar	V523	13.77765517	601.4277123		yellow	3
non-polar	V524	13.87168966	419.3131311		green	3
non-polar	V525	14.0113125	577.4798393		grey	3
non-polar	V499	14.03056897	338.338351		turquoise	3
non-polar	V526	14.07905556	693.5482025		grey	3
non-polar	V650	14.09171429	437.3373773		green	3
non-polar	V354	14.10196296	295.2199939		red	3
non-polar	V417	14.1243	617.4480942		green	3
non-polar	V527	14.14486207	557.4537722		red	3
non-polar	V495	14.14939655	411.356686		grey	3
non-polar	V649	14.23225	419.3095741		green	3
non-polar	V395	14.48010811	617.4590891		brown	3
non-polar	V651	14.51639655	419.3130196		green	3
non-polar	V528	14.5264375	557.4534683		red	3
non-polar	V454	14.74787931	445.3619132		turquoise	3
non-polar	V653	14.77072222	565.5103132		brown	3
non-polar	V652	14.7995	579.4948578		brown	3
non-polar	V529	14.89718182	557.4530584		red	3
non-polar	V530	15.00515556	559.4687629		red	3
non-polar	V532	15.20475	423.3558241		yellow	3
non-polar	V531	15.22560976	559.4700727		red	3
non-polar	V483	15.248	615.4941406		turquoise	3
non-polar	V654	15.39963636	427.36263		grey	3
non-polar	V533	15.48044186	559.4702723		red	3
non-polar	V656	15.53059091	613.4796892	TAG or lipid	brown	3
non-polar	V480	15.56925	429.3619881		green	3
non-polar	V655	15.5721	567.5224304		brown	3
non-polar	V396	15.574	581.5086642		brown	3
non-polar	V479	15.80552083	397.3294427		brown	3
non-polar	V418	15.844375	561.4860275		red	3
non-polar	V535	15.91583333	559.4695689		red	3
non-polar	V534	15.91765116	535.4704519		red	3
non-polar	V355	16.00993617	561.4843159		red	3
non-polar	V331	16.04739024	409.3703658		turquoise	3
non-polar	V537	16.0907	579.4945801		brown	3
non-polar	V357	16.11907143	297.2350791		brown	3
non-polar	V356	16.12632558	561.4839527		red	3
non-polar	V458	16.13848276	617.4495239	TAG or lipid	turquoise	3
non-polar	V536	16.15711765	535.4701682		red	3
non-polar	V397	16.167375	411.3545322		brown	3
non-polar	V538	16.3325	421.3583024		yellow	3
non-polar	V657	16.3823913	583.5209868		brown	3
non-polar	V419	16.46709302	561.485128		red	3
non-polar	V344	16.52272727	615.4926203	TAG or lipid	turquoise	3
non-polar	V488	16.67648276	631.4891336		brown	3
non-polar	V539	16.74423684	537.4854399		red	3
non-polar	V689	16.79572093	563.5011881		red	3
non-polar	V658	16.83418519	581.5118612		brown	3
non-polar	V332	16.86303125	615.4960871	Monogalactosyldiacylglycerol(MGDG)(18:2,18:3)	turquoise	1
non-polar	V540	16.87485714	379.3207877		grey	3
non-polar	V659	16.946	567.5247894		blue	3
non-polar	V541	17.03118605	537.4838555		red	3
non-polar	V542	17.07565217	563.5003908		red	3
non-polar	V420	17.17878	277.2076309		turquoise	3
non-polar	V543	17.27609524	421.3605608		yellow	3
non-polar	V358	17.3016875	277.2085787		red	3
non-polar	V544	17.45777586	397.3287693		brown	3
non-polar	V359	17.46455263	617.4908455	TAG or lipid	turquoise	3
non-polar	V545	17.46996774	635.5221006		turquoise	3
non-polar	V494	17.53308621	395.3493679		brown	3
non-polar	V421	17.5378	409.3585519		brown	3
non-polar	V360	17.57755172	591.5049628		turquoise	3
non-polar	V546	17.58309375	427.3877792		green	3
non-polar	V333	17.65187805	617.474861	TAG or lipid	turquoise	3
non-polar	V398	17.69	581.5049286		brown	3
non-polar	V485	17.71055172	663.4510856		green	3
non-polar	V547	17.73396774	563.5032408		brown	3
non-polar	V361	17.73837931	591.5140749		turquoise	3
non-polar	V422	17.82715152	617.4580411	TAG or lipid	turquoise	3
non-polar	V549	17.95616129	586.5166311		turquoise	3
non-polar	V548	17.96544828	306.2757995		turquoise	3
non-polar	V500	18.03144828	427.3896942		green	3
non-polar	V551	18.03181818	191.1572143		green	3
non-polar	V550	18.03453571	565.5165994		red	3
non-polar	V363	18.09386667	413.3729177		yellow	3
non-polar	V362	18.10115385	277.2073241		red	3
non-polar	V334	18.187	409.3493256		grey	3
non-polar	V552	18.18772727	397.3339974		grey	3
non-polar	V660	18.19286957	561.4867368		brown	3
non-polar	V365	18.232	591.5307228		red	3
non-polar	V553	18.24062069	393.3368357		yellow	3
non-polar	V364	18.24303636	277.2058716		red	3
non-polar	V459	18.2475	395.342557		brown	3
non-polar	V663	18.257125	429.3565776		grey	3
non-polar	V481	18.267	383.3354473		brown	3
non-polar	V554	18.3006	565.5157623		red	3
non-polar	V555	18.31706897	611.5237764		turquoise	3
non-polar	V556	18.34041176	355.2807361		turquoise	3
non-polar	V423	18.34733333	339.2885861	TAG or lipid	turquoise	3
non-polar	V557	18.36426667	637.5426982		turquoise	3
non-polar	V461	18.42140741	615.4991828	TAG or lipid	turquoise	3
non-polar	V558	18.45010638	423.3796724		green	3
non-polar	V460	18.4972069	397.3581832		brown	3
non-polar	V661	18.498	702.5128414		green	3
non-polar	V662	18.50296552	411.3582353		grey	3
non-polar	V366	18.51870968	591.5250707		red	3
non-polar	V367	18.64681481	562.515044		turquoise	3
non-polar	V424	18.74836667	562.5135447		turquoise	3
non-polar	V399	18.77037931	337.2705715	TAG or lipid	turquoise	3
non-polar	V559	18.77841379	308.2870857		turquoise	3
non-polar	V560	18.78758333	588.5302319		turquoise	3
non-polar	V561	18.80368966	306.2748003		turquoise	3
non-polar	V564	18.82261111	381.3411747		yellow	3
non-polar	V562	19.02844828	589.4254887		yellow	3
non-polar	V425	19.03233333	648.557095		green	3
non-polar	V563	19.06192857	817.6129368		grey	3
non-polar	V335	19.07555172	337.2684481	TAG or lipid	turquoise	3
non-polar	V565	19.12051282	599.5009906	TAG or lipid	turquoise	3
non-polar	V369	19.19209375	395.3491864		yellow	3
non-polar	V463	19.2038913	335.2487534	TAG or lipid	turquoise	3
non-polar	V566	19.21753846	439.3546741		green	3
non-polar	V426	19.22055	409.3740726		yellow	3
non-polar	V400	19.24085714	549.5108141		brown	3
non-polar	V664	19.2633	717.525368		green	3
non-polar	V501	19.32525	545.4890912		brown	3
non-polar	V665	19.34925	845.7527161		brown	3
non-polar	V567	19.42948276	603.4399498	TAG or lipid	yellow	3
non-polar	V370	19.4700625	395.3567677		yellow	3
non-polar	V449	19.48898214	409.375667	fatty acyl pentacyclic triterpenol conjugate	yellow	3
non-polar	V568	19.4890625	564.5318365		turquoise	3
non-polar	V569	19.58109091	590.5491657		turquoise	3
non-polar	V570	19.8555	423.3727074		yellow	3
non-polar	V427	19.88410526	339.2867707	TAG or lipid	turquoise	3
non-polar	V572	19.88907143	337.2690642	TAG or lipid	turquoise	3
non-polar	V573	19.92105882	353.2806011		turquoise	3
non-polar	V571	19.92418605	601.5155824	TAG or lipid	turquoise	3
non-polar	V666	19.97873077	565.517469		brown	3
non-polar	V574	20.03529412	395.3559504		yellow	3
non-polar	V667	20.04607143	539.4999695		brown	3
non-polar	V576	20.09114545	383.3491877		yellow	3
non-polar	V575	20.10688889	411.384743		yellow	3
non-polar	V668	20.23735294	547.4966538		brown	3
non-polar	V428	20.26543636	887.5654158	TAG	turquoise	3
non-polar	V688	20.3215	397.352026		yellow	3
non-polar	V372	20.40440741	895.7357901	TAG	turquoise	3
non-polar	V577	20.461	411.3922852		yellow	3
non-polar	V578	20.51658621	579.4424407		yellow	3
non-polar	V464	20.67437931	339.2848195	TAG or lipid	turquoise	3
non-polar	V465	20.70515909	577.5073284		turquoise	3
non-polar	V373	20.72157143	895.7353748		turquoise	3
non-polar	V429	20.856	871.5695196	TAG	yellow	3
non-polar	V492	20.926	865.7648201		brown	3
non-polar	V430	20.9322381	897.7515491	TAG	turquoise	3
non-polar	V502	20.9387069	684.6452968		grey	3
non-polar	V579	20.97933333	815.7084452		red	3
non-polar	V450	20.98987097	321.2590741		turquoise	3
non-polar	V374	21.06011538	871.7343222		turquoise	3
non-polar	V330	21.11590909	871.571567	TAG	yellow	3
non-polar	V375	21.19910345	897.7522152	TAG	turquoise	3
non-polar	V580	21.21648276	626.5838623		green	3
non-polar	V431	21.24932	708.658681		green	3
non-polar	V432	21.36242857	897.7517896	TAG	turquoise	3
non-polar	V581	21.43332558	600.563038		red	3
non-polar	V582	21.53023636	407.3540799		green	3
non-polar	V345	21.5325	579.499059		turquoise	3
non-polar	V583	21.54026667	899.7676412	TAG	turquoise	3
non-polar	V433	21.5418	339.2855988	TAG or lipid	turquoise	3
non-polar	V491	21.56557143	631.5350309		turquoise	3
non-polar	V337	21.59510909	383.3399223		turquoise	3
non-polar	V489	21.6675	629.4718781		brown	3
non-polar	V584	21.68651724	605.5450681		turquoise	3
non-polar	V451	21.70859091	341.284334		turquoise	3
non-polar	V487	21.71633333	631.5089823		turquoise	3
non-polar	V401	21.72973333	909.7176351		brown	3
non-polar	V585	21.85583333	337.2711197	TAG or lipid	turquoise	3
non-polar	V586	21.86453061	877.724529	TAG	turquoise	3
non-polar	V587	21.86751724	666.633527		grey	3
non-polar	V669	21.87138462	649.5006174		blue	3
non-polar	V588	21.9006	559.4692281		green	3
non-polar	V589	22.03827778	884.7719659		green	3
non-polar	V590	22.05537931	654.615367		green	3
non-polar	V591	22.09673913	559.4696509		turquoise	3
non-polar	V592	22.12947059	395.357698		green	3
non-polar	V376	22.13703448	901.7822181		turquoise	3
non-polar	V435	22.18191667	875.7657534	TAG	turquoise	3
non-polar	V593	22.22	795.6340173		yellow	3
non-polar	V594	22.2342069	393.3380953		green	3
non-polar	V377	22.3042069	901.781591		turquoise	3
non-polar	V595	22.3195	615.4957057	TAG	turquoise	3
non-polar	V670	22.33603226	629.476909		brown	3
non-polar	V434	22.40629167	827.7116241		brown	3
non-polar	V687	22.44841176	879.7396414	TAG	turquoise	3
non-polar	V466	22.48258	423.3799225		brown	3
non-polar	V503	22.52251724	323.2852141		turquoise	3
non-polar	V596	22.54437931	393.3438763		green	3
non-polar	V601	22.55053846	817.7213463		brown	3
non-polar	V597	22.55546667	559.4699117		red	3
non-polar	V338	22.55786667	397.3459897		brown	3
non-polar	V598	22.55989655	633.5375461		turquoise	3
non-polar	V599	22.59555172	535.4651416		red	3
non-polar	V456	22.65731707	795.6283108		red	3
non-polar	V600	22.70706667	559.4695231		brown	3
non-polar	V671	22.77266667	829.7595642		brown	3
non-polar	V436	22.844	615.4957515	TAG	turquoise	3
non-polar	V673	22.8817	631.4886658		brown	3
non-polar	V672	22.8964375	803.7370605		brown	3
non-polar	V602	22.92762264	421.3585669		yellow	3
non-polar	V346	22.9675	423.3619183		turquoise	3
non-polar	V675	22.98660345	717.5618102		grey	3
non-polar	V674	22.98819355	605.4906843		brown	3
non-polar	V378	23.03906667	615.4963664	TAG	turquoise	3
non-polar	V676	23.05429412	845.7554878		brown	3
non-polar	V604	23.0817	855.7392372		green	3
non-polar	V605	23.09875	561.4850655		red	3
non-polar	V486	23.14375	881.7459183	TAG	turquoise	3
non-polar	V677	23.17655556	809.7306892		brown	3
non-polar	V402	23.21735714	831.7770473		brown	3
non-polar	V603	23.24209091	895.7278331	TAG	turquoise	3
non-polar	V607	23.24310345	852.7725556		turquoise	3
non-polar	V608	23.25096154	421.3580636		green	3
non-polar	V606	23.28038889	395.3537496		brown	3
non-polar	V339	23.28282979	409.3564943	fatty acyl pentacyclic triterpenol conjugate	green	3
non-polar	V403	23.32609091	805.759613		brown	3
non-polar	V437	23.34835714	831.7759596		brown	3
non-polar	V379	23.43463636	897.7524285	TAG	brown	3
non-polar	V404	23.46484615	805.7595473		brown	3
non-polar	V678	23.56994118	827.7192221		brown	3
non-polar	V610	23.57714815	395.3561192		brown	3
non-polar	V609	23.57770175	411.3584865		brown	3
non-polar	V467	23.58104167	863.6929258		red	3
non-polar	V438	23.59778571	897.7528905	TAG	turquoise	3
non-polar	V679	23.6234	847.7715861		brown	3
non-polar	V680	23.75053846	821.7547044		brown	3
non-polar	V612	23.78766667	854.7824249		turquoise	3
non-polar	V613	23.81548276	828.7719137		turquoise	3
non-polar	V341	23.89780769	409.3729565	fatty acyl pentacyclic triterpenol conjugate	red	3
non-polar	V611	23.9	871.7010498	TAG	turquoise	3
non-polar	V681	23.93594737	785.6260769		brown	3
non-polar	V468	23.99815517	877.7270497	TAG(18:3,18:2,18:2)	turquoise	2
non-polar	V614	24.02188571	899.7676086	TAG	turquoise	3
non-polar	V615	24.06826	395.3582678		turquoise	3
non-polar	V380	24.12261765	617.4738787	TAG	turquoise	3
non-polar	V616	24.12686207	575.4963421		turquoise	3
non-polar	V617	24.16234615	383.3509466		turquoise	3
non-polar	V327	24.2052766	409.3743351	fatty acyl pentacyclic triterpenol conjugate	green	3
non-polar	V439	24.35618367	397.3505006		turquoise	3
non-polar	V328	24.43855556	409.3751194	fatty acyl pentacyclic triterpenol conjugate	red	3
non-polar	V329	24.5508	409.3673584	fatty acyl pentacyclic triterpenol conjugate	green	3
non-polar	V469	24.57796552	879.7410447	TAG(18:2,18:2,18:2)	turquoise	2
non-polar	V381	24.71796875	423.3742604		turquoise	3
non-polar	V618	24.738625	901.7843294		turquoise	3
non-polar	V470	24.81732759	853.702793	TAG(16:,18:3,18:2)	turquoise	2
non-polar	V382	24.94802083	397.346976		turquoise	3
non-polar	V682	25.02025	809.733326		brown	3
non-polar	V619	25.066	875.7641907	TAG	turquoise	3
non-polar	V440	25.326	855.7383292		turquoise	3
non-polar	V452	25.33562069	393.3344148		red	3
non-polar	V620	25.39387931	881.7571606	TAG	turquoise	3
non-polar	V405	25.78458974	811.650616		brown	3
non-polar	V448	25.81466667	409.3758312		green	3
non-polar	V621	26.11842857	409.369751	fatty acyl pentacyclic triterpenol conjugate	green	3
non-polar	V441	26.12692857	383.3408955		green	3
non-polar	V683	26.20775	785.7345352		brown	3
non-polar	V622	26.475	423.380344		green	3
non-polar	V471	26.58661538	409.3705092	fatty acyl pentacyclic triterpenol conjugate	green	3
non-polar	V442	26.62152941	601.5155837	TAG(18:1, 18:1, 18:2)	turquoise	2
non-polar	V623	26.73984	883.7346973	TAG	turquoise	3
non-polar	V383	26.7426	395.3537109		green	3
non-polar	V443	26.78985714	575.4953984	TAG or lipid	turquoise	3
non-polar	V624	26.84125	383.3453922		green	3
non-polar	V625	27.089	437.4082666		green	3
non-polar	V684	27.11905263	813.7589449		brown	3
non-polar	V462	27.24969231	409.3753891		green	3
non-polar	V473	27.276	397.363451		green	3
non-polar	V444	27.294	395.3518661		green	3
non-polar	V685	27.46186667	787.7503947		brown	3
non-polar	V626	27.59875439	603.5317672	TAG or lipid	turquoise	3
non-polar	V472	27.6496087	409.3791278		green	3
non-polar	V686	27.81575	761.7344564		brown	3
non-polar	V627	27.8766	395.3476357		green	3
non-polar	V628	27.98813333	423.3815125		green	3
non-polar	V474	28.04928571	409.3784388	fatty acyl pentacyclic triterpenol conjugate	green	3
non-polar	V629	28.2585	577.5054016		turquoise	3
non-polar	V445	28.439	395.3489017		green	3
non-polar	V630	28.6244	423.3721558		green	3
non-polar	V631	28.66018182	383.3453758		green	3
non-polar	V632	28.8016	395.3475881		green	3
non-polar	V384	28.95468889	397.3634087		green	3
non-polar	V446	29.42013462	397.3566487		green	3
non-polar	V633	29.48687755	411.3724742		green	3
non-polar	V634	29.958125	411.3533592		green	3
non-polar	V490	30.67766667	879.7377584	TAG	turquoise	3
non-polar	V406	32.62625	1094.004189		brown	3
