# Supplementary material for: Temporal Dynamics of the Soil Metabolome and Microbiome During Simulated Anaerobic Soil Disinfestation
Source: Front Microbiol. 2019 Oct 15;10:2365. doi: 10.3389/fmicb.2019.02365 (PMC6803440; doi:10.3389/fmicb.2019.02365)
Supplement: Supplementary file 2 [file Data_Sheet_2.xlsx]

## Sheet: B&F_ASD_annot
code	Phylum	Class	Order	Family	Genus	Species	nodeAttr.nodesPresent...		Supplementary Table 2. List of operational taxonomic units obtained using amplicon sequencing assigned to taxonomic groups and corresponding modules in the microbial network.
V201	acidobacteria	holophagae	holophagales	holophagaceae	holophaga	holophaga spp.	black
V403	acidobacteria	acidobacteriia	acidobacteriales	acidobacteriaceae	edaphobacter	edaphobacter spp.	black
V1003	acidobacteria	acidobacteriia	acidobacteriales	acidobacteriaceae	acidobacterium	acidobacterium spp.	black
V1066	acidobacteria	holophagae	holophagales	holophagaceae	holophaga	holophaga spp.	black
V1013	actinobacteria	actinobacteria	rubrobacterales	rubrobacteraceae	rubrobacter	rubrobacter spp.	black
V1716	actinobacteria	actinobacteria	acidimicrobiales	acidimicrobiaceae	acidimicrobium	acidimicrobium spp.	black
V2179	actinobacteria	actinobacteria	actinomycetales	nocardiaceae	rhodococcus	rhodococcus spp.	black
V2337	actinobacteria	actinobacteria	actinomycetales	micromonosporaceae	micromonospora	micromonospora spp.	black
V5141	actinobacteria	actinobacteria	actinomycetales	micromonosporaceae	catellatospora	catellatospora yuxiensis	black
V5167	actinobacteria	actinobacteria	actinomycetales	thermomonosporaceae	actinomadura	actinomadura spp.	black
V5301	ascomycota	sordariomycetes	hypocreales	hypocreaceae	trichoderma	trichoderma saturnisporum	black
V5364	ascomycota	eurotiomycetes	chaetothyriales	herpotrichiellaceae	exophiala	exophiala sp.	black
V5369	ascomycota	eurotiomycetes	chaetothyriales	herpotrichiellaceae	exophiala	exophiala sp.	black
V5431	ascomycota	lecanoromycetes	lecanoromycetes	lecanoromycetes	sarea	sarea sp.	black
V5482	ascomycota	eurotiomycetes	chaetothyriales	herpotrichiellaceae	exophiala	exophiala sp.	black
V5520	ascomycota	sordariomycetes	hypocreales	hypocreales	eucasphaeria	eucasphaeria capensis	black
V5579	ascomycota	lecanoromycetes	lecanoromycetes	lecanoromycetes	sarea	sarea sp.	black
V5604	ascomycota	sordariomycetes	chaetosphaeriales	chaetosphaeriaceae	chloridium	chloridium sp.	black
V5618	ascomycota	sordariomycetes	hypocreales	hypocreaceae	trichoderma	hypocrea koningii	black
V1054	bacteroidetes	bacteroidia	bacteroidales	porphyromonadaceae	petrimonas	petrimonas spp.	black
V5312	basidiomycota	tremellomycetes	tremellales	tremellaceae	auriculibuller	auriculibuller fuscus	black
V1158	chlamydiae	chlamydiia	chlamydiales	parachlamydiaceae	candidatus metachlamydia	candidatus metachlamydia lacustris	black
V421	chloroflexi	dehalococcoidia	dehalococcoidia	dehalococcoidia	dehalogenimonas	dehalogenimonas spp.	black
V626	chloroflexi	ktedonobacteria	ktedonobacterales	ktedonobacteraceae	ktedonobacter	bacterium sosp1_52	black
V1029	chloroflexi	anaerolineae	anaerolineales	anaerolineaceae	bellilinea	bellilinea spp.	black
V1061	chloroflexi	caldilineae	caldilineales	caldilineaceae	caldilinea	caldilinea spp.	black
V1069	chloroflexi	dehalococcoidia	dehalococcoidia	dehalococcoidia	dehalogenimonas	dehalogenimonas spp.	black
V1408	chloroflexi	chloroflexia	chloroflexales	chloroflexaceae	chloroflexus	chloroflexus spp.	black
V2183	chloroflexi	thermomicrobia	sphaerobacterales	sphaerobacteraceae	sphaerobacter	sphaerobacter spp.	black
V3858	chloroflexi	dehalococcoidia	dehalococcoidales	dehalococcoidaceae	dehalococcoides	dehalococcoides spp.	black
V206	firmicutes	clostridia	clostridiales	heliobacteriaceae	heliobacterium	heliobacterium spp.	black
V448	firmicutes	clostridia	clostridiales	clostridiales family xvii. incertae sedis	thermaerobacter	thermaerobacter spp.	black
V1111	firmicutes	bacilli	bacillales	paenibacillaceae	oxalophagus	oxalophagus spp.	black
V2930	firmicutes	bacilli	bacillales	staphylococcaceae	staphylococcus	staphylococcus epidermidis	black
V3562	firmicutes	clostridia	thermoanaerobacterales	thermoanaerobacteraceae	carboxydothermus	carboxydothermus spp.	black
V59	gemmatimonadetes	gemmatimonadetes	gemmatimonadales	gemmatimonadaceae	gemmatimonas	gemmatimonas spp.	black
V1153	gemmatimonadetes	gemmatimonadetes	gemmatimonadales	gemmatimonadaceae	gemmatimonas	gemmatimonas spp.	black
V1156	ignavibacteriae	ignavibacteria	ignavibacteriales	ignavibacteriaceae	ignavibacterium	ignavibacterium album	black
V428	nitrospirae	nitrospira	nitrospirales	nitrospiraceae	nitrospira	nitrospira spp.	black
V1466	nitrospirae	nitrospira	nitrospirales	nitrospiraceae	nitrospira	nitrospira spp.	black
V1102	planctomycetes	planctomycetia	planctomycetales	planctomycetaceae	gemmata	gemmata spp.	black
V1257	planctomycetes	planctomycetia	planctomycetales	planctomycetaceae	gemmata	gemmata spp.	black
V4575	planctomycetes	planctomycetia	planctomycetales	planctomycetaceae	singulisphaera	singulisphaera sp.	black
V281	proteobacteria	alphaproteobacteria	rhizobiales	hyphomicrobiaceae	prosthecomicrobium	prosthecomicrobium sp.	black
V358	proteobacteria	deltaproteobacteria	desulfuromonadales	pelobacteraceae	pelobacter	pelobacter spp.	black
V495	proteobacteria	deltaproteobacteria	desulfuromonadales	geobacteraceae	geobacter	geobacter spp.	black
V935	proteobacteria	alphaproteobacteria	rhodospirillales	acetobacteraceae	stella	stella spp.	black
V1222	proteobacteria	betaproteobacteria	nitrosomonadales	nitrosomonadaceae	nitrosomonas	nitrosomonas sp.	black
V1297	proteobacteria	deltaproteobacteria	myxococcales	anaeromyxobacteraceae	anaeromyxobacter	anaeromyxobacter dehalogenans	black
V1468	proteobacteria	betaproteobacteria	nitrosomonadales	nitrosomonadaceae	nitrosovibrio	nitrosovibrio spp.	black
V1698	proteobacteria	betaproteobacteria	nitrosomonadales	nitrosomonadaceae	nitrosovibrio	nitrosovibrio tenuis	black
V2095	proteobacteria	deltaproteobacteria	desulfuromonadales	pelobacteraceae	pelobacter	pelobacter spp.	black
V2219	proteobacteria	deltaproteobacteria	desulfuromonadales	pelobacteraceae	pelobacter	pelobacter spp.	black
V3787	proteobacteria	gammaproteobacteria	chromatiales	ectothiorhodospiraceae	arhodomonas	arhodomonas sp.	black
V4594	proteobacteria	deltaproteobacteria	desulfuromonadales	pelobacteraceae	pelobacter	pelobacter spp.	black
V4932	proteobacteria	betaproteobacteria	burkholderiales	burkholderiaceae	burkholderia	burkholderia spp.	black
V1065	verrucomicrobia	verrucomicrobiae	verrucomicrobiales	verrucomicrobiaceae	prosthecobacter	prosthecobacter spp.	black
V1202	acidobacteria	holophagae	holophagales	holophagaceae	holophaga	holophaga spp.	blue
V922	actinobacteria	actinobacteria	actinomycetales	streptomycetaceae	streptomyces	streptomyces sp.	blue
V945	actinobacteria	actinobacteria	actinomycetales	micrococcaceae	arthrobacter	arthrobacter spp.	blue
V1411	actinobacteria	actinobacteria	coriobacteriales	coriobacteriaceae	atopobium	atopobium sp.	blue
V1709	actinobacteria	actinobacteria	actinomycetales	streptomycetaceae	streptomyces	streptomyces sanglieri	blue
V1921	actinobacteria	actinobacteria	actinomycetales	streptomycetaceae	streptomyces	streptomyces sanglieri	blue
V2112	actinobacteria	actinobacteria	actinomycetales	streptomycetaceae	streptomyces	streptomyces zaomyceticus	blue
V2301	actinobacteria	actinobacteria	actinomycetales	micrococcaceae	arthrobacter	arthrobacter spp.	blue
V2451	actinobacteria	actinobacteria	actinomycetales	streptomycetaceae	streptomyces	streptomyces sanglieri	blue
V2558	actinobacteria	actinobacteria	actinomycetales	micrococcaceae	arthrobacter	arthrobacter sp.	blue
V2762	actinobacteria	actinobacteria	actinomycetales	micrococcaceae	arthrobacter	arthrobacter spp.	blue
V2797	actinobacteria	actinobacteria	actinomycetales	streptomycetaceae	streptomyces	streptomyces spp.	blue
V2800	actinobacteria	actinobacteria	actinomycetales	streptomycetaceae	streptomyces	streptomyces yokosukanensis	blue
V2801	actinobacteria	actinobacteria	actinomycetales	streptomycetaceae	streptomyces	streptomyces sanglieri	blue
V2957	actinobacteria	actinobacteria	actinomycetales	streptomycetaceae	streptomyces	streptomyces zaomyceticus	blue
V2980	actinobacteria	actinobacteria	actinomycetales	streptomycetaceae	streptomyces	streptomyces zaomyceticus	blue
V3169	actinobacteria	actinobacteria	actinomycetales	streptomycetaceae	streptomyces	streptomyces spp.	blue
V3223	actinobacteria	actinobacteria	actinomycetales	micrococcaceae	arthrobacter	arthrobacter spp.	blue
V3325	actinobacteria	actinobacteria	actinomycetales	micrococcaceae	arthrobacter	arthrobacter spp.	blue
V3555	actinobacteria	actinobacteria	actinomycetales	micrococcaceae	arthrobacter	arthrobacter spp.	blue
V3585	actinobacteria	actinobacteria	actinomycetales	streptomycetaceae	streptomyces	streptomyces spp.	blue
V3654	actinobacteria	actinobacteria	actinomycetales	streptomycetaceae	streptomyces	streptomyces turgidiscabies	blue
V4150	actinobacteria	actinobacteria	actinomycetales	streptomycetaceae	streptomyces	streptomyces setonensis	blue
V4245	actinobacteria	actinobacteria	actinomycetales	streptomycetaceae	streptomyces	streptomyces seoulensis	blue
V4279	actinobacteria	actinobacteria	actinomycetales	micrococcaceae	arthrobacter	arthrobacter nicotinovorans	blue
V4434	actinobacteria	actinobacteria	actinomycetales	streptomycetaceae	streptomyces	streptomyces spp.	blue
V4469	actinobacteria	actinobacteria	actinomycetales	streptomycetaceae	streptomyces	streptomyces zaomyceticus	blue
V4471	actinobacteria	actinobacteria	actinomycetales	streptomycetaceae	streptomyces	streptomyces umbrinus	blue
V4517	actinobacteria	actinobacteria	actinomycetales	streptomycetaceae	streptomyces	streptomyces zhihengliuii	blue
V4891	actinobacteria	actinobacteria	actinomycetales	streptomycetaceae	streptomyces	streptomyces yokosukanensis	blue
V4979	actinobacteria	actinobacteria	actinomycetales	micrococcaceae	arthrobacter	arthrobacter spp.	blue
V5305	ascomycota	sordariomycetes	sordariales	chaetomiaceae	chaetomium	chaetomium sp.	blue
V5323	ascomycota	sordariomycetes	sordariales	chaetomiaceae	zopfiella	zopfiella tabulata	blue
V5333	ascomycota	sordariomycetes	hypocreales	nectriaceae	ilyonectria	ilyonectria liriodendri	blue
V5334	ascomycota	sordariomycetes	hypocreales	nectriaceae	ilyonectria	ilyonectria robusta	blue
V5339	ascomycota	sordariomycetes	sodariales	chaetomiaceae	trichocladium	trichocladium asperum	blue
V5340	ascomycota	sordariomycetes	hypocreales	nectriaceae	fusarium	fusarium sp.	blue
V5344	ascomycota	sordariomycetes	hypocreales	hypocreaceae	trichoderma	trichoderma hamatum	blue
V5360	ascomycota	saccharomycetes	saccharomycetales	dipodascaceae	galactomyces	galactomyces geotrichum	blue
V5380	ascomycota	sordariomycetes	hypocreales	clavicipitaceae	paecilomyces	paecilomyces marquandii	blue
V5390	ascomycota	sordariomycetes	hypocreales	nectriaceae	fusarium	fusarium sp.	blue
V5391	ascomycota	sordariomycetes	microascales	microascales	doratomyces	doratomyces sp.	blue
V5402	ascomycota	sordariomycetes	hypocreales	nectriaceae	fusarium	fusarium solani	blue
V5408	ascomycota	sordariomycetes	hypocreales	nectriaceae	cylindrocarpon	cylindrocarpon sp.	blue
V5411	ascomycota	sordariomycetes	hypocreales	nectriaceae	ilyonectria	ilyonectria robusta	blue
V5416	ascomycota	sordariomycetes	sodariales	chaetomiaceae	trichocladium	trichocladium asperum	blue
V5420	ascomycota	sordariomycetes	hypocreales	hypocreaceae	trichoderma	hypocrea lixii	blue
V5424	ascomycota	sordariomycetes	hypocreales	nectriaceae	fusarium	fusarium sp.	blue
V5432	ascomycota	pezizomycetes	pezizales	pyronemataceae	pseudaleuria	pseudaleuria quinaultiana	blue
V5438	ascomycota	sordariomycetes	sordariales	lasiosphaeriaceae	cladorrhinum	cladorrhinum samala	blue
V5443	ascomycota	sordariomycetes	hypocreales	hypocreaceae	trichoderma	trichoderma spirale	blue
V5444	ascomycota	sordariomycetes	sordariales	chaetomiaceae	thielavia	thielavia sp.	blue
V5461	ascomycota	sordariomycetes	sordariales	chaetomiaceae	humicola	humicola sp.	blue
V5471	ascomycota	sordariomycetes	hypocreales	ophiocordycipitaceae	ophiocordyceps	ophiocordyceps crassispora	blue
V5480	ascomycota	sordariomycetes	hypocreales	hypocreaceae	trichoderma	trichoderma sp.	blue
V5489	ascomycota	sordariomycetes	sordariales	chaetomiaceae	chaetomium	chaetomium sp.	blue
V5499	ascomycota	sordariomycetes	sodariales	chaetomiaceae	trichocladium	trichocladium asperum	blue
V5500	ascomycota	sordariomycetes	hypocreales	nectriaceae	fusarium	fusarium oxysporum	blue
V5519	ascomycota	sordariomycetes	sordariales	chaetomiaceae	chaetomium	chaetomium sp.	blue
V5523	ascomycota	sordariomycetes	hypocreales	nectriaceae	cylindrocarpon	cylindrocarpon sp.	blue
V5524	ascomycota	sordariomycetes	hypocreales	nectriaceae	neonectria	neonectria sp.	blue
V5535	ascomycota	sordariomycetes	hypocreales	nectriaceae	fusarium	fusarium oxysporum	blue
V5540	ascomycota	sordariomycetes	hypocreales	nectriaceae	fusarium	fusarium sp.	blue
V5547	ascomycota	sordariomycetes	hypocreales	nectriaceae	ilyonectria	ilyonectria sp.	blue
V5555	ascomycota	sordariomycetes	hypocreales	nectriaceae	volutella	volutella ciliata	blue
V5556	ascomycota	sordariomycetes	microascales	microascales	doratomyces	doratomyces sp.	blue
V5582	ascomycota	sordariomycetes	hypocreales	nectriaceae	ilyonectria	ilyonectria robusta	blue
V5586	ascomycota	sordariomycetes	hypocreales	ophiocordycipitaceae	ophiocordyceps	ophiocordyceps crassispora	blue
V5587	ascomycota	sordariomycetes	sodariales	chaetomiaceae	trichocladium	trichocladium asperum	blue
V5588	ascomycota	sordariomycetes	hypocreales	hypocreaceae	trichoderma	trichoderma hamatum	blue
V5594	ascomycota	sordariomycetes	hypocreales	nectriaceae	fusarium	gibberella pulicaris	blue
V5610	ascomycota	sordariomycetes	hypocreales	nectriaceae	nectria	nectria sp.	blue
V5612	ascomycota	sordariomycetes	hypocreales	nectriaceae	fusarium	fusarium sp.	blue
V5616	ascomycota	sordariomycetes	hypocreales	hypocreaceae	trichoderma	hypocrea virens	blue
V2371	bacteroidetes	sphingobacteriia	sphingobacteriales	sphingobacteriaceae	olivibacter	olivibacter sp.	blue
V3135	bacteroidetes	cytophagia	cytophagales	cytophagaceae	dyadobacter	dyadobacter sp.	blue
V4055	bacteroidetes	sphingobacteriia	sphingobacteriales	sphingobacteriaceae	pedobacter	pedobacter terrae	blue
V4956	bacteroidetes	sphingobacteriia	sphingobacteriales	chitinophagaceae	chitinophaga	chitinophaga spp.	blue
V2401	chloroflexi	anaerolineae	anaerolineales	anaerolineaceae	longilinea	longilinea spp.	blue
V148	firmicutes	bacilli	bacillales	bacillaceae	bacillus	bacillus spp.	blue
V314	firmicutes	bacilli	bacillales	bacillaceae	bacillus	bacillus vireti	blue
V483	firmicutes	bacilli	bacillales	bacillaceae	bacillus	bacillus sp.	blue
V488	firmicutes	bacilli	bacillales	bacillaceae	bacillus	bacillus thuringiensis	blue
V496	firmicutes	bacilli	bacillales	bacillaceae	bacillus	bacillus flexus	blue
V502	firmicutes	bacilli	bacillales	bacillaceae	bacillus	bacillus sp.	blue
V507	firmicutes	bacilli	bacillales	bacillaceae	bacillus	bacillus vireti	blue
V509	firmicutes	bacilli	bacillales	bacillaceae	bacillus	bacillus vireti	blue
V519	firmicutes	bacilli	bacillales	bacillaceae	bacillus	bacillus vireti	blue
V521	firmicutes	bacilli	bacillales	bacillaceae	bacillus	bacillus vireti	blue
V523	firmicutes	bacilli	bacillales	bacillaceae	bacillus	bacillus vireti	blue
V525	firmicutes	bacilli	bacillales	bacillaceae	bacillus	bacillus funiculus	blue
V528	firmicutes	bacilli	bacillales	paenibacillaceae	paenibacillus	paenibacillus tylopili	blue
V535	firmicutes	bacilli	bacillales	bacillaceae	bacillus	bacillus vireti	blue
V545	firmicutes	clostridia	clostridiales	clostridiaceae	clostridium	clostridium favososporum	blue
V548	firmicutes	bacilli	bacillales	bacillaceae	bacillus	bacillus weihenstephanensis	blue
V778	firmicutes	clostridia	clostridiales	peptococcaceae	desulfitobacterium	desulfitobacterium spp.	blue
V839	firmicutes	bacilli	bacillales	bacillaceae	bacillus	bacillus ginsengi	blue
V854	firmicutes	bacilli	bacillales	bacillaceae	bacillus	bacillus spp.	blue
V880	firmicutes	bacilli	bacillales	bacillaceae	bacillus	bacillus sp.	blue
V888	firmicutes	bacilli	bacillales	bacillaceae	bacillus	bacillus vireti	blue
V904	firmicutes	bacilli	bacillales	bacillaceae	bacillus	bacillus sp.	blue
V1239	firmicutes	bacilli	bacillales	planococcaceae	rummeliibacillus	rummeliibacillus stabekisii	blue
V1382	firmicutes	bacilli	bacillales	bacillaceae	bacillus	bacillus megaterium	blue
V1403	firmicutes	bacilli	bacillales	bacillaceae	bacillus	bacillus vireti	blue
V1440	firmicutes	bacilli	bacillales	bacillaceae	bacillus	bacillus simplex	blue
V1443	firmicutes	bacilli	bacillales	bacillaceae	bacillus	bacillus vireti	blue
V1445	firmicutes	bacilli	bacillales	bacillaceae	bacillus	bacillus sp.	blue
V1491	firmicutes	bacilli	bacillales	bacillaceae	bacillus	bacillus ginsengi	blue
V1495	firmicutes	bacilli	bacillales	bacillaceae	bacillus	bacillus sp.	blue
V1496	firmicutes	bacilli	bacillales	bacillaceae	bacillus	bacillus sp.	blue
V1502	firmicutes	bacilli	bacillales	bacillaceae	bacillus	bacillus vireti	blue
V1513	firmicutes	bacilli	bacillales	bacillaceae	bacillus	bacillus megaterium	blue
V1517	firmicutes	bacilli	bacillales	bacillaceae	bacillus	bacillus simplex	blue
V1524	firmicutes	bacilli	bacillales	bacillaceae	bacillus	bacillus ginsengi	blue
V1538	firmicutes	bacilli	bacillales	bacillaceae	bacillus	bacillus flexus	blue
V1540	firmicutes	bacilli	bacillales	bacillaceae	bacillus	bacillus vireti	blue
V1558	firmicutes	bacilli	bacillales	bacillaceae	bacillus	bacillus shandongensis	blue
V1559	firmicutes	bacilli	bacillales	bacillaceae	bacillus	bacillus megaterium	blue
V1579	firmicutes	bacilli	bacillales	bacillaceae	bacillus	bacillus megaterium	blue
V1590	firmicutes	bacilli	bacillales	paenibacillaceae	paenibacillus	paenibacillus thiaminolyticus	blue
V1618	firmicutes	bacilli	bacillales	bacillaceae	bacillus	bacillus flexus	blue
V1622	firmicutes	bacilli	bacillales	bacillaceae	bacillus	bacillus vireti	blue
V1623	firmicutes	bacilli	bacillales	bacillaceae	bacillus	bacillus flexus	blue
V1634	firmicutes	bacilli	bacillales	bacillaceae	bacillus	bacillus shandongensis	blue
V1636	firmicutes	bacilli	bacillales	bacillaceae	bacillus	bacillus megaterium	blue
V1643	firmicutes	bacilli	bacillales	bacillaceae	bacillus	bacillus sp.	blue
V1647	firmicutes	bacilli	bacillales	bacillaceae	bacillus	bacillus flexus	blue
V1661	firmicutes	bacilli	bacillales	bacillaceae	bacillus	bacillus funiculus	blue
V1663	firmicutes	bacilli	bacillales	bacillaceae	bacillus	bacillus beveridgei	blue
V1670	firmicutes	bacilli	bacillales	bacillaceae	bacillus	bacillus flexus	blue
V1672	firmicutes	bacilli	bacillales	bacillaceae	bacillus	bacillus shandongensis	blue
V1678	firmicutes	bacilli	bacillales	bacillaceae	bacillus	bacillus shandongensis	blue
V1680	firmicutes	bacilli	bacillales	bacillaceae	bacillus	bacillus flexus	blue
V1686	firmicutes	bacilli	bacillales	bacillaceae	bacillus	bacillus thuringiensis	blue
V1687	firmicutes	bacilli	bacillales	bacillaceae	bacillus	bacillus flexus	blue
V1691	firmicutes	bacilli	bacillales	bacillaceae	bacillus	bacillus vireti	blue
V1700	firmicutes	bacilli	bacillales	bacillaceae	bacillus	bacillus megaterium	blue
V1704	firmicutes	bacilli	bacillales	bacillaceae	bacillus	bacillus simplex	blue
V1708	firmicutes	bacilli	bacillales	bacillaceae	bacillus	bacillus megaterium	blue
V1710	firmicutes	bacilli	bacillales	bacillaceae	bacillus	bacillus megaterium	blue
V1713	firmicutes	bacilli	bacillales	paenibacillaceae	paenibacillus	paenibacillus polymyxa	blue
V1714	firmicutes	bacilli	bacillales	bacillaceae	bacillus	bacillus vireti	blue
V1720	firmicutes	bacilli	bacillales	bacillaceae	bacillus	bacillus sp.	blue
V1727	firmicutes	bacilli	bacillales	bacillaceae	bacillus	bacillus vireti	blue
V1739	firmicutes	bacilli	bacillales	bacillaceae	bacillus	bacillus vireti	blue
V1740	firmicutes	bacilli	bacillales	bacillaceae	bacillus	bacillus sp.	blue
V1744	firmicutes	bacilli	bacillales	bacillaceae	bacillus	bacillus sp.	blue
V1745	firmicutes	bacilli	bacillales	bacillaceae	bacillus	bacillus cereus	blue
V1747	firmicutes	bacilli	bacillales	bacillaceae	bacillus	bacillus vireti	blue
V1766	firmicutes	bacilli	bacillales	bacillaceae	bacillus	bacillus sp.	blue
V1774	firmicutes	bacilli	bacillales	bacillaceae	bacillus	bacillus megaterium	blue
V1910	firmicutes	bacilli	bacillales	bacillaceae	bacillus	bacillus vireti	blue
V1938	firmicutes	bacilli	bacillales	bacillaceae	bacillus	bacillus sp.	blue
V1993	firmicutes	bacilli	bacillales	paenibacillaceae	brevibacillus	brevibacillus laterosporus	blue
V2060	firmicutes	bacilli	bacillales	bacillaceae	bacillus	bacillus vireti	blue
V2076	firmicutes	bacilli	bacillales	bacillaceae	bacillus	bacillus sp.	blue
V2119	firmicutes	bacilli	bacillales	bacillaceae	bacillus	bacillus sp.	blue
V2122	firmicutes	bacilli	bacillales	bacillaceae	bacillus	bacillus vireti	blue
V2129	firmicutes	bacilli	bacillales	bacillaceae	bacillus	bacillus vireti	blue
V2135	firmicutes	bacilli	bacillales	bacillaceae	bacillus	bacillus megaterium	blue
V2236	firmicutes	bacilli	bacillales	bacillaceae	bacillus	bacillus vireti	blue
V2377	firmicutes	bacilli	bacillales	bacillaceae	bacillus	bacillus sp.	blue
V2381	firmicutes	bacilli	bacillales	bacillaceae	bacillus	bacillus subtilis	blue
V2392	firmicutes	bacilli	bacillales	bacillaceae	bacillus	bacillus sp.	blue
V2393	firmicutes	bacilli	bacillales	bacillaceae	bacillus	bacillus megaterium	blue
V2399	firmicutes	bacilli	bacillales	bacillaceae	bacillus	bacillus flexus	blue
V2402	firmicutes	bacilli	bacillales	bacillaceae	bacillus	bacillus sp.	blue
V2403	firmicutes	bacilli	bacillales	bacillaceae	bacillus	bacillus aryabhattai	blue
V2406	firmicutes	bacilli	bacillales	bacillaceae	bacillus	bacillus thuringiensis	blue
V2407	firmicutes	bacilli	bacillales	bacillaceae	bacillus	bacillus thuringiensis	blue
V2408	firmicutes	bacilli	bacillales	bacillaceae	bacillus	bacillus shandongensis	blue
V2412	firmicutes	bacilli	bacillales	bacillaceae	bacillus	bacillus simplex	blue
V2414	firmicutes	bacilli	bacillales	bacillaceae	bacillus	bacillus flexus	blue
V2418	firmicutes	bacilli	bacillales	bacillaceae	bacillus	bacillus simplex	blue
V2420	firmicutes	bacilli	bacillales	bacillaceae	bacillus	bacillus shandongensis	blue
V2421	firmicutes	bacilli	bacillales	bacillaceae	bacillus	bacillus simplex	blue
V2422	firmicutes	bacilli	bacillales	paenibacillaceae	brevibacillus	brevibacillus ginsengisoli	blue
V2423	firmicutes	bacilli	bacillales	bacillaceae	bacillus	bacillus megaterium	blue
V2426	firmicutes	bacilli	bacillales	bacillaceae	bacillus	bacillus megaterium	blue
V2427	firmicutes	bacilli	bacillales	bacillaceae	bacillus	bacillus sp.	blue
V2428	firmicutes	bacilli	bacillales	bacillaceae	bacillus	bacillus simplex	blue
V2429	firmicutes	bacilli	bacillales	bacillaceae	bacillus	bacillus flexus	blue
V2432	firmicutes	bacilli	bacillales	bacillaceae	bacillus	bacillus megaterium	blue
V2437	firmicutes	bacilli	bacillales	bacillaceae	bacillus	bacillus flexus	blue
V2440	firmicutes	bacilli	bacillales	bacillaceae	bacillus	bacillus thuringiensis	blue
V2446	firmicutes	bacilli	bacillales	bacillaceae	bacillus	bacillus simplex	blue
V2447	firmicutes	bacilli	bacillales	bacillaceae	bacillus	bacillus flexus	blue
V2450	firmicutes	bacilli	bacillales	bacillaceae	bacillus	bacillus anthracis	blue
V2452	firmicutes	bacilli	bacillales	bacillaceae	bacillus	bacillus spp.	blue
V2455	firmicutes	bacilli	bacillales	paenibacillaceae	paenibacillus	paenibacillus polymyxa	blue
V2456	firmicutes	bacilli	bacillales	bacillaceae	bacillus	bacillus sp.	blue
V2457	firmicutes	bacilli	bacillales	bacillaceae	bacillus	bacillus sp.	blue
V2636	firmicutes	bacilli	bacillales	bacillaceae	bacillus	bacillus vireti	blue
V2658	firmicutes	bacilli	bacillales	paenibacillaceae	paenibacillus	paenibacillus sp.	blue
V2661	firmicutes	bacilli	bacillales	bacillaceae	bacillus	bacillus sp.	blue
V2714	firmicutes	bacilli	bacillales	bacillaceae	bacillus	bacillus sp.	blue
V2768	firmicutes	bacilli	bacillales	bacillaceae	bacillus	bacillus funiculus	blue
V2782	firmicutes	bacilli	bacillales	bacillaceae	bacillus	bacillus vireti	blue
V2783	firmicutes	bacilli	bacillales	bacillaceae	bacillus	bacillus sp.	blue
V2794	firmicutes	bacilli	bacillales	alicyclobacillaceae	tumebacillus	tumebacillus sp.	blue
V2796	firmicutes	bacilli	bacillales	bacillaceae	bacillus	bacillus spp.	blue
V2799	firmicutes	bacilli	bacillales	bacillaceae	bacillus	bacillus vireti	blue
V2804	firmicutes	bacilli	bacillales	bacillaceae	bacillus	bacillus spp.	blue
V2805	firmicutes	bacilli	bacillales	planococcaceae	planococcus	planococcus spp.	blue
V2808	firmicutes	bacilli	bacillales	paenibacillaceae	paenibacillus	paenibacillus chondroitinus	blue
V2893	firmicutes	bacilli	bacillales	bacillaceae	bacillus	bacillus spp.	blue
V2894	firmicutes	bacilli	bacillales	bacillaceae	bacillus	bacillus megaterium	blue
V2897	firmicutes	bacilli	bacillales	bacillaceae	bacillus	bacillus vireti	blue
V2898	firmicutes	bacilli	bacillales	bacillaceae	bacillus	bacillus neonatiensis	blue
V2902	firmicutes	bacilli	bacillales	bacillaceae	bacillus	bacillus vireti	blue
V2903	firmicutes	bacilli	bacillales	paenibacillaceae	paenibacillus	paenibacillus sp.	blue
V2904	firmicutes	bacilli	bacillales	paenibacillaceae	paenibacillus	paenibacillus sp.	blue
V2910	firmicutes	bacilli	bacillales	bacillaceae	bacillus	bacillus thuringiensis	blue
V2929	firmicutes	clostridia	clostridiales	clostridiales	flavonifractor	clostridium orbiscindens	blue
V2931	firmicutes	bacilli	bacillales	bacillaceae	bacillus	bacillus megaterium	blue
V2932	firmicutes	bacilli	bacillales	paenibacillaceae	paenibacillus	paenibacillus sp.	blue
V2933	firmicutes	bacilli	bacillales	bacillaceae	bacillus	bacillus flexus	blue
V2936	firmicutes	bacilli	bacillales	bacillaceae	bacillus	bacillus sp.	blue
V2939	firmicutes	bacilli	bacillales	bacillaceae	bacillus	bacillus funiculus	blue
V2940	firmicutes	bacilli	bacillales	bacillaceae	bacillus	bacillus thuringiensis	blue
V2942	firmicutes	bacilli	bacillales	bacillaceae	bacillus	bacillus megaterium	blue
V2945	firmicutes	bacilli	bacillales	bacillaceae	bacillus	bacillus vireti	blue
V2946	firmicutes	bacilli	bacillales	bacillaceae	bacillus	bacillus sp.	blue
V2947	firmicutes	bacilli	bacillales	bacillaceae	bacillus	bacillus sp.	blue
V2950	firmicutes	bacilli	bacillales	bacillaceae	bacillus	bacillus thuringiensis	blue
V2952	firmicutes	bacilli	bacillales	bacillaceae	bacillus	bacillus simplex	blue
V2953	firmicutes	bacilli	bacillales	bacillaceae	bacillus	bacillus ginsengi	blue
V2956	firmicutes	bacilli	bacillales	bacillaceae	bacillus	bacillus simplex	blue
V2958	firmicutes	bacilli	bacillales	bacillaceae	bacillus	bacillus spp.	blue
V2965	firmicutes	bacilli	bacillales	bacillaceae	bacillus	bacillus simplex	blue
V2966	firmicutes	bacilli	bacillales	bacillaceae	bacillus	bacillus simplex	blue
V2969	firmicutes	bacilli	bacillales	bacillaceae	bacillus	bacillus flexus	blue
V2970	firmicutes	bacilli	bacillales	bacillaceae	bacillus	bacillus spp.	blue
V2971	firmicutes	bacilli	bacillales	bacillaceae	bacillus	bacillus spp.	blue
V2972	firmicutes	bacilli	bacillales	paenibacillaceae	paenibacillus	paenibacillus sp.	blue
V2974	firmicutes	bacilli	bacillales	bacillaceae	bacillus	bacillus thuringiensis	blue
V2975	firmicutes	bacilli	bacillales	bacillaceae	bacillus	bacillus sp.	blue
V3058	firmicutes	bacilli	bacillales	bacillaceae	bacillus	bacillus vireti	blue
V3082	firmicutes	bacilli	bacillales	bacillaceae	bacillus	bacillus ginsengi	blue
V3093	firmicutes	bacilli	bacillales	bacillaceae	bacillus	bacillus sp.	blue
V3097	firmicutes	bacilli	bacillales	bacillaceae	bacillus	bacillus funiculus	blue
V3102	firmicutes	bacilli	bacillales	bacillaceae	bacillus	bacillus sp.	blue
V3143	firmicutes	bacilli	bacillales	bacillaceae	bacillus	bacillus sp.	blue
V3160	firmicutes	bacilli	bacillales	bacillaceae	bacillus	bacillus spp.	blue
V3163	firmicutes	bacilli	bacillales	bacillaceae	bacillus	bacillus funiculus	blue
V3168	firmicutes	bacilli	bacillales	bacillaceae	bacillus	bacillus vireti	blue
V3232	firmicutes	bacilli	bacillales	paenibacillaceae	paenibacillus	paenibacillus barcinonensis	blue
V3236	firmicutes	bacilli	bacillales	bacillaceae	bacillus	bacillus sp.	blue
V3237	firmicutes	bacilli	bacillales	bacillaceae	bacillus	bacillus vireti	blue
V3241	firmicutes	bacilli	bacillales	bacillaceae	bacillus	bacillus thuringiensis	blue
V3243	firmicutes	bacilli	bacillales	bacillaceae	bacillus	bacillus sp.	blue
V3248	firmicutes	bacilli	bacillales	bacillaceae	bacillus	bacillus funiculus	blue
V3249	firmicutes	bacilli	bacillales	paenibacillaceae	paenibacillus	paenibacillus lautus	blue
V3251	firmicutes	bacilli	bacillales	bacillaceae	bacillus	bacillus sp.	blue
V3253	firmicutes	bacilli	bacillales	paenibacillaceae	paenibacillus	paenibacillus chondroitinus	blue
V3283	firmicutes	bacilli	bacillales	paenibacillaceae	ammoniphilus	ammoniphilus oxalivorans	blue
V3296	firmicutes	bacilli	bacillales	planococcaceae	sporosarcina	sporosarcina spp.	blue
V3327	firmicutes	bacilli	bacillales	bacillaceae	bacillus	bacillus vireti	blue
V3351	firmicutes	bacilli	bacillales	bacillaceae	bacillus	bacillus megaterium	blue
V3352	firmicutes	bacilli	bacillales	bacillaceae	bacillus	bacillus spp.	blue
V3355	firmicutes	bacilli	bacillales	bacillaceae	bacillus	bacillus vireti	blue
V3357	firmicutes	bacilli	bacillales	paenibacillaceae	paenibacillus	paenibacillus tylopili	blue
V3404	firmicutes	bacilli	bacillales	bacillaceae	bacillus	bacillus spp.	blue
V3462	firmicutes	bacilli	bacillales	bacillaceae	bacillus	bacillus vireti	blue
V3469	firmicutes	bacilli	bacillales	bacillaceae	bacillus	bacillus vireti	blue
V3526	firmicutes	bacilli	bacillales	paenibacillaceae	paenibacillus	paenibacillus terrigena	blue
V3580	firmicutes	bacilli	bacillales	bacillaceae	bacillus	bacillus sp.	blue
V3589	firmicutes	bacilli	bacillales	bacillaceae	bacillus	bacillus shandongensis	blue
V3590	firmicutes	bacilli	bacillales	bacillaceae	bacillus	bacillus vireti	blue
V3603	firmicutes	bacilli	bacillales	paenibacillaceae	paenibacillus	paenibacillus sp.	blue
V3605	firmicutes	bacilli	bacillales	paenibacillaceae	paenibacillus	paenibacillus pectinilyticus	blue
V3606	firmicutes	bacilli	bacillales	bacillaceae	lysinibacillus	lysinibacillus sp.	blue
V3607	firmicutes	bacilli	bacillales	bacillaceae	bacillus	bacillus sp.	blue
V3608	firmicutes	bacilli	bacillales	bacillaceae	bacillus	bacillus funiculus	blue
V3612	firmicutes	bacilli	bacillales	bacillaceae	bacillus	bacillus spp.	blue
V3615	firmicutes	bacilli	bacillales	paenibacillaceae	brevibacillus	brevibacillus limnophilus	blue
V3647	firmicutes	bacilli	bacillales	bacillaceae	bacillus	bacillus sp.	blue
V3648	firmicutes	bacilli	bacillales	bacillaceae	bacillus	bacillus vireti	blue
V3658	firmicutes	bacilli	bacillales	paenibacillaceae	brevibacillus	brevibacillus laterosporus	blue
V3659	firmicutes	bacilli	bacillales	bacillaceae	bacillus	bacillus spp.	blue
V3661	firmicutes	bacilli	bacillales	bacillaceae	bacillus	bacillus ginsengi	blue
V3662	firmicutes	bacilli	bacillales	bacillaceae	bacillus	bacillus spp.	blue
V3675	firmicutes	bacilli	bacillales	bacillaceae	bacillus	bacillus sp.	blue
V3679	firmicutes	bacilli	bacillales	bacillaceae	bacillus	bacillus vireti	blue
V3680	firmicutes	bacilli	bacillales	paenibacillaceae	paenibacillus	paenibacillus xylanilyticus	blue
V3681	firmicutes	bacilli	bacillales	bacillaceae	bacillus	bacillus vireti	blue
V3682	firmicutes	bacilli	bacillales	paenibacillaceae	paenibacillus	paenibacillus sp.	blue
V3704	firmicutes	bacilli	bacillales	bacillaceae	bacillus	bacillus vireti	blue
V3706	firmicutes	bacilli	bacillales	bacillaceae	bacillus	bacillus vireti	blue
V3707	firmicutes	bacilli	bacillales	bacillaceae	bacillus	bacillus vireti	blue
V3708	firmicutes	bacilli	bacillales	bacillaceae	bacillus	bacillus vireti	blue
V3709	firmicutes	bacilli	bacillales	bacillaceae	bacillus	bacillus spp.	blue
V3711	firmicutes	bacilli	bacillales	bacillaceae	bacillus	bacillus vireti	blue
V3716	firmicutes	bacilli	bacillales	bacillaceae	bacillus	bacillus funiculus	blue
V3717	firmicutes	bacilli	bacillales	bacillaceae	bacillus	bacillus vireti	blue
V3718	firmicutes	bacilli	bacillales	bacillaceae	bacillus	bacillus vireti	blue
V3719	firmicutes	bacilli	bacillales	bacillaceae	bacillus	bacillus vireti	blue
V3720	firmicutes	bacilli	bacillales	bacillaceae	bacillus	bacillus vireti	blue
V3722	firmicutes	bacilli	bacillales	bacillaceae	bacillus	bacillus sp.	blue
V3725	firmicutes	bacilli	bacillales	bacillaceae	bacillus	bacillus vireti	blue
V3728	firmicutes	bacilli	bacillales	bacillaceae	bacillus	bacillus spp.	blue
V3729	firmicutes	bacilli	bacillales	bacillaceae	bacillus	bacillus nealsonii	blue
V3731	firmicutes	bacilli	bacillales	bacillaceae	bacillus	bacillus spp.	blue
V3732	firmicutes	bacilli	bacillales	planococcaceae	sporosarcina	sporosarcina aquimarina	blue
V3735	firmicutes	bacilli	bacillales	bacillaceae	bacillus	bacillus vireti	blue
V3739	firmicutes	bacilli	bacillales	bacillaceae	bacillus	bacillus spp.	blue
V3740	firmicutes	bacilli	bacillales	bacillaceae	bacillus	bacillus vireti	blue
V3741	firmicutes	bacilli	bacillales	bacillaceae	bacillus	bacillus vireti	blue
V3742	firmicutes	bacilli	bacillales	bacillaceae	bacillus	bacillus vireti	blue
V3743	firmicutes	bacilli	bacillales	bacillaceae	bacillus	bacillus vireti	blue
V3744	firmicutes	bacilli	bacillales	bacillaceae	bacillus	bacillus vireti	blue
V3751	firmicutes	bacilli	bacillales	bacillaceae	bacillus	bacillus sp.	blue
V3754	firmicutes	bacilli	bacillales	paenibacillaceae	brevibacillus	brevibacillus parabrevis	blue
V3755	firmicutes	bacilli	bacillales	planococcaceae	sporosarcina	sporosarcina ginsengisoli	blue
V3757	firmicutes	bacilli	bacillales	bacillaceae	bacillus	bacillus vireti	blue
V3759	firmicutes	bacilli	bacillales	bacillaceae	bacillus	bacillus spp.	blue
V3760	firmicutes	bacilli	bacillales	bacillaceae	bacillus	bacillus vireti	blue
V3762	firmicutes	bacilli	bacillales	bacillaceae	bacillus	bacillus funiculus	blue
V3763	firmicutes	bacilli	bacillales	bacillaceae	bacillus	bacillus sp.	blue
V3764	firmicutes	bacilli	bacillales	bacillaceae	bacillus	bacillus spp.	blue
V3766	firmicutes	bacilli	bacillales	paenibacillaceae	brevibacillus	brevibacillus ginsengisoli	blue
V3772	firmicutes	bacilli	bacillales	bacillaceae	bacillus	bacillus vireti	blue
V3773	firmicutes	bacilli	bacillales	bacillaceae	bacillus	bacillus vireti	blue
V3775	firmicutes	bacilli	bacillales	bacillaceae	bacillus	bacillus vireti	blue
V3778	firmicutes	bacilli	bacillales	bacillaceae	bacillus	bacillus spp.	blue
V3781	firmicutes	bacilli	bacillales	bacillaceae	bacillus	bacillus sp.	blue
V3801	firmicutes	bacilli	bacillales	bacillaceae	bacillus	bacillus ginsengi	blue
V3802	firmicutes	bacilli	bacillales	bacillaceae	bacillus	bacillus funiculus	blue
V3806	firmicutes	bacilli	bacillales	bacillaceae	bacillus	bacillus spp.	blue
V3807	firmicutes	bacilli	bacillales	bacillaceae	bacillus	bacillus vireti	blue
V3808	firmicutes	bacilli	bacillales	planococcaceae	sporosarcina	sporosarcina ginsengisoli	blue
V3811	firmicutes	bacilli	bacillales	bacillaceae	bacillus	bacillus vireti	blue
V3812	firmicutes	bacilli	bacillales	bacillaceae	bacillus	bacillus vireti	blue
V3813	firmicutes	bacilli	bacillales	bacillaceae	bacillus	bacillus spp.	blue
V3823	firmicutes	bacilli	bacillales	bacillaceae	bacillus	bacillus spp.	blue
V3842	firmicutes	bacilli	bacillales	bacillaceae	bacillus	bacillus vireti	blue
V3843	firmicutes	bacilli	bacillales	bacillaceae	bacillus	bacillus arbutinivorans	blue
V3850	firmicutes	bacilli	bacillales	bacillaceae	bacillus	bacillus sp.	blue
V3851	firmicutes	bacilli	bacillales	bacillaceae	bacillus	bacillus spp.	blue
V3854	firmicutes	bacilli	bacillales	planococcaceae	sporosarcina	sporosarcina spp.	blue
V3856	firmicutes	bacilli	bacillales	bacillaceae	bacillus	bacillus vireti	blue
V3857	firmicutes	bacilli	bacillales	bacillaceae	bacillus	bacillus vireti	blue
V3872	firmicutes	bacilli	bacillales	bacillaceae	bacillus	bacillus cohnii	blue
V3895	firmicutes	bacilli	bacillales	paenibacillaceae	paenibacillus	paenibacillus kobensis	blue
V3907	firmicutes	bacilli	bacillales	bacillaceae	bacillus	bacillus spp.	blue
V3908	firmicutes	bacilli	bacillales	bacillaceae	bacillus	bacillus spp.	blue
V3909	firmicutes	bacilli	bacillales	bacillaceae	bacillus	bacillus vireti	blue
V3911	firmicutes	bacilli	bacillales	bacillaceae	bacillus	bacillus shandongensis	blue
V3922	firmicutes	bacilli	bacillales	bacillaceae	bacillus	bacillus vireti	blue
V3925	firmicutes	bacilli	bacillales	paenibacillaceae	paenibacillus	paenibacillus polymyxa	blue
V3930	firmicutes	bacilli	bacillales	paenibacillaceae	paenibacillus	paenibacillus sp.	blue
V3946	firmicutes	bacilli	bacillales	bacillaceae	bacillus	bacillus vireti	blue
V3951	firmicutes	bacilli	bacillales	bacillaceae	bacillus	bacillus vireti	blue
V3954	firmicutes	bacilli	bacillales	bacillaceae	bacillus	bacillus sp.	blue
V3956	firmicutes	bacilli	bacillales	bacillaceae	bacillus	bacillus vireti	blue
V3957	firmicutes	bacilli	bacillales	bacillaceae	bacillus	bacillus funiculus	blue
V3959	firmicutes	bacilli	bacillales	bacillaceae	bacillus	bacillus sp.	blue
V3960	firmicutes	bacilli	bacillales	bacillaceae	bacillus	bacillus sp.	blue
V3961	firmicutes	bacilli	bacillales	bacillaceae	bacillus	bacillus vireti	blue
V3964	firmicutes	bacilli	bacillales	paenibacillaceae	paenibacillus	paenibacillus favisporus	blue
V3994	firmicutes	bacilli	bacillales	paenibacillaceae	paenibacillus	paenibacillus chitinolyticus	blue
V3996	firmicutes	bacilli	bacillales	bacillaceae	bacillus	bacillus sp.	blue
V4000	firmicutes	bacilli	bacillales	bacillaceae	bacillus	bacillus spp.	blue
V4002	firmicutes	bacilli	bacillales	bacillaceae	bacillus	bacillus vireti	blue
V4007	firmicutes	bacilli	bacillales	bacillaceae	bacillus	bacillus vireti	blue
V4027	firmicutes	bacilli	bacillales	planococcaceae	sporosarcina	sporosarcina spp.	blue
V4028	firmicutes	bacilli	bacillales	paenibacillaceae	paenibacillus	paenibacillus amylolyticus	blue
V4043	firmicutes	bacilli	bacillales	paenibacillaceae	paenibacillus	bacillus mucilaginosus	blue
V4061	firmicutes	clostridia	clostridiales	clostridiales family xvii. incertae sedis	thermaerobacter	thermaerobacter spp.	blue
V4063	firmicutes	bacilli	bacillales	bacillaceae	bacillus	bacillus vireti	blue
V4065	firmicutes	bacilli	bacillales	bacillaceae	bacillus	bacillus spp.	blue
V4072	firmicutes	bacilli	bacillales	bacillaceae	bacillus	bacillus arbutinivorans	blue
V4073	firmicutes	bacilli	bacillales	bacillaceae	bacillus	bacillus vireti	blue
V4074	firmicutes	bacilli	bacillales	bacillaceae	bacillus	bacillus sp.	blue
V4091	firmicutes	bacilli	bacillales	bacillaceae	bacillus	bacillus spp.	blue
V4098	firmicutes	bacilli	bacillales	bacillaceae	bacillus	bacillus lentus	blue
V4106	firmicutes	bacilli	bacillales	bacillaceae	bacillus	bacillus vireti	blue
V4109	firmicutes	bacilli	bacillales	bacillaceae	bacillus	bacillus sp.	blue
V4111	firmicutes	bacilli	bacillales	bacillaceae	bacillus	bacillus vireti	blue
V4119	firmicutes	bacilli	bacillales	bacillaceae	bacillus	bacillus sp.	blue
V4127	firmicutes	bacilli	bacillales	bacillaceae	bacillus	bacillus ginsengi	blue
V4130	firmicutes	bacilli	bacillales	bacillaceae	bacillus	bacillus nealsonii	blue
V4135	firmicutes	bacilli	bacillales	bacillaceae	bacillus	bacillus sp.	blue
V4136	firmicutes	bacilli	bacillales	bacillaceae	bacillus	bacillus vireti	blue
V4138	firmicutes	bacilli	bacillales	bacillaceae	bacillus	bacillus sp.	blue
V4139	firmicutes	bacilli	bacillales	bacillaceae	bacillus	bacillus shandongensis	blue
V4140	firmicutes	bacilli	bacillales	bacillaceae	bacillus	bacillus funiculus	blue
V4141	firmicutes	bacilli	bacillales	bacillaceae	bacillus	bacillus vireti	blue
V4153	firmicutes	bacilli	bacillales	bacillaceae	bacillus	bacillus vireti	blue
V4155	firmicutes	bacilli	bacillales	bacillaceae	bacillus	bacillus megaterium	blue
V4164	firmicutes	bacilli	bacillales	bacillaceae	bacillus	bacillus weihenstephanensis	blue
V4175	firmicutes	bacilli	bacillales	bacillaceae	bacillus	bacillus sp.	blue
V4176	firmicutes	bacilli	bacillales	bacillaceae	bacillus	bacillus weihenstephanensis	blue
V4178	firmicutes	bacilli	bacillales	paenibacillaceae	paenibacillus	paenibacillus chondroitinus	blue
V4181	firmicutes	bacilli	bacillales	bacillaceae	bacillus	bacillus sp.	blue
V4184	firmicutes	bacilli	bacillales	paenibacillaceae	paenibacillus	paenibacillus polymyxa	blue
V4190	firmicutes	bacilli	bacillales	bacillaceae	bacillus	bacillus sp.	blue
V4192	firmicutes	bacilli	bacillales	bacillaceae	bacillus	bacillus funiculus	blue
V4193	firmicutes	bacilli	bacillales	bacillaceae	bacillus	bacillus spp.	blue
V4212	firmicutes	bacilli	bacillales	bacillaceae	bacillus	bacillus vireti	blue
V4213	firmicutes	bacilli	bacillales	bacillaceae	bacillus	bacillus cereus	blue
V4219	firmicutes	bacilli	bacillales	bacillaceae	bacillus	bacillus vireti	blue
V4220	firmicutes	bacilli	bacillales	planococcaceae	sporosarcina	sporosarcina psychrophila	blue
V4222	firmicutes	bacilli	bacillales	bacillaceae	bacillus	bacillus vireti	blue
V4224	firmicutes	bacilli	bacillales	bacillaceae	bacillus	bacillus spp.	blue
V4228	firmicutes	bacilli	bacillales	bacillaceae	bacillus	bacillus sp.	blue
V4250	firmicutes	bacilli	bacillales	bacillaceae	bacillus	bacillus funiculus	blue
V4252	firmicutes	bacilli	bacillales	paenibacillaceae	paenibacillus	paenibacillus sp.	blue
V4257	firmicutes	bacilli	bacillales	bacillaceae	bacillus	bacillus niacini	blue
V4280	firmicutes	bacilli	bacillales	bacillaceae	bacillus	bacillus spp.	blue
V4293	firmicutes	bacilli	bacillales	bacillaceae	bacillus	bacillus funiculus	blue
V4318	firmicutes	bacilli	bacillales	bacillaceae	bacillus	bacillus vireti	blue
V4327	firmicutes	bacilli	bacillales	paenibacillaceae	paenibacillus	paenibacillus agarexedens	blue
V4332	firmicutes	bacilli	bacillales	bacillaceae	bacillus	bacillus funiculus	blue
V4333	firmicutes	bacilli	bacillales	bacillaceae	bacillus	bacillus vireti	blue
V4343	firmicutes	bacilli	bacillales	bacillaceae	bacillus	bacillus polygonumi	blue
V4364	firmicutes	bacilli	bacillales	paenibacillaceae	paenibacillus	paenibacillus phyllosphaerae	blue
V4365	firmicutes	bacilli	bacillales	paenibacillaceae	cohnella	cohnella sp.	blue
V4367	firmicutes	bacilli	bacillales	planococcaceae	sporosarcina	sporosarcina sp.	blue
V4396	firmicutes	bacilli	bacillales	bacillaceae	lysinibacillus	lysinibacillus massiliensis	blue
V4399	firmicutes	bacilli	bacillales	bacillaceae	bacillus	bacillus spp.	blue
V4417	firmicutes	bacilli	bacillales	alicyclobacillaceae	tumebacillus	tumebacillus sp.	blue
V4430	firmicutes	bacilli	bacillales	paenibacillaceae	paenibacillus	paenibacillus castaneae	blue
V4463	firmicutes	bacilli	bacillales	paenibacillaceae	paenibacillus	paenibacillus massiliensis	blue
V4515	firmicutes	bacilli	bacillales	bacillaceae	bacillus	bacillus funiculus	blue
V4520	firmicutes	bacilli	bacillales	bacillaceae	bacillus	bacillus simplex	blue
V4552	firmicutes	bacilli	bacillales	bacillaceae	bacillus	bacillus funiculus	blue
V4561	firmicutes	bacilli	bacillales	bacillaceae	bacillus	bacillus spp.	blue
V4567	firmicutes	bacilli	bacillales	bacillaceae	bacillus	bacillus megaterium	blue
V4571	firmicutes	bacilli	bacillales	bacillaceae	bacillus	bacillus vireti	blue
V4577	firmicutes	bacilli	bacillales	paenibacillaceae	paenibacillus	paenibacillus pectinilyticus	blue
V4719	firmicutes	bacilli	bacillales	paenibacillaceae	paenibacillus	paenibacillus koleovorans	blue
V4786	firmicutes	bacilli	bacillales	paenibacillaceae	paenibacillus	paenibacillus sp.	blue
V4796	firmicutes	bacilli	bacillales	bacillaceae	bacillus	bacillus flexus	blue
V4799	firmicutes	bacilli	bacillales	bacillaceae	bacillus	bacillus beringensis	blue
V4864	firmicutes	bacilli	bacillales	bacillaceae	bacillus	bacillus spp.	blue
V5006	firmicutes	bacilli	bacillales	bacillaceae	bacillus	bacillus sp.	blue
V5119	firmicutes	bacilli	bacillales	bacillaceae	bacillus	bacillus thuringiensis	blue
V5130	firmicutes	bacilli	bacillales	bacillaceae	bacillus	bacillus flexus	blue
V5211	firmicutes	bacilli	bacillales	bacillaceae	bacillus	bacillus simplex	blue
V5229	firmicutes	bacilli	bacillales	paenibacillaceae	paenibacillus	paenibacillus sp.	blue
V5250	firmicutes	bacilli	bacillales	bacillaceae	bacillus	bacillus psychrosaccharolyticus	blue
V5258	firmicutes	bacilli	bacillales	paenibacillaceae	brevibacillus	brevibacillus sp.	blue
V5271	firmicutes	bacilli	bacillales	bacillaceae	bacillus	bacillus shandongensis	blue
V546	planctomycetes	planctomycetia	planctomycetales	planctomycetaceae	gemmata	gemmata spp.	blue
V1378	planctomycetes	planctomycetia	planctomycetales	planctomycetaceae	gemmata	gemmata spp.	blue
V239	proteobacteria	deltaproteobacteria	myxococcales	polyangiaceae	chondromyces	chondromyces apiculatus	blue
V315	proteobacteria	gammaproteobacteria	pseudomonadales	pseudomonadaceae	pseudomonas	pseudomonas spp.	blue
V453	proteobacteria	gammaproteobacteria	xanthomonadales	xanthomonadaceae	lysobacter	lysobacter ximonensis	blue
V471	proteobacteria	deltaproteobacteria	deltaproteobacteria	deltaproteobacteria	candidatus babela	delta proteobacterium babl1	blue
V480	proteobacteria	gammaproteobacteria	chromatiales	ectothiorhodospiraceae	thiorhodospira	thiorhodospira spp.	blue
V531	proteobacteria	gammaproteobacteria	pseudomonadales	pseudomonadaceae	pseudomonas	pseudomonas sp.	blue
V1081	proteobacteria	betaproteobacteria	burkholderiales	burkholderiaceae	burkholderia	burkholderia cenocepacia	blue
V1128	proteobacteria	betaproteobacteria	nitrosomonadales	nitrosomonadaceae	nitrosovibrio	nitrosovibrio spp.	blue
V1244	proteobacteria	alphaproteobacteria	rhizobiales	methylocystaceae	methylosinus	methylosinus spp.	blue
V1353	proteobacteria	gammaproteobacteria	legionellales	legionellaceae	legionella	legionella spp.	blue
V1371	proteobacteria	deltaproteobacteria	myxococcales	anaeromyxobacteraceae	anaeromyxobacter	anaeromyxobacter spp.	blue
V1400	proteobacteria	deltaproteobacteria	deltaproteobacteria	deltaproteobacteria	candidatus babela	delta proteobacterium babl1	blue
V1402	proteobacteria	gammaproteobacteria	pseudomonadales	pseudomonadaceae	pseudomonas	pseudomonas putida	blue
V1412	proteobacteria	gammaproteobacteria	pseudomonadales	pseudomonadaceae	pseudomonas	pseudomonas putida	blue
V1439	proteobacteria	gammaproteobacteria	pseudomonadales	pseudomonadaceae	pseudomonas	pseudomonas putida	blue
V1449	proteobacteria	gammaproteobacteria	pseudomonadales	pseudomonadaceae	pseudomonas	pseudomonas putida	blue
V1471	proteobacteria	deltaproteobacteria	myxococcales	anaeromyxobacteraceae	anaeromyxobacter	anaeromyxobacter spp.	blue
V1474	proteobacteria	gammaproteobacteria	pseudomonadales	pseudomonadaceae	pseudomonas	pseudomonas umsongensis	blue
V1506	proteobacteria	gammaproteobacteria	pseudomonadales	pseudomonadaceae	pseudomonas	pseudomonas putida	blue
V1510	proteobacteria	gammaproteobacteria	pseudomonadales	pseudomonadaceae	pseudomonas	pseudomonas spp.	blue
V1514	proteobacteria	gammaproteobacteria	pseudomonadales	pseudomonadaceae	pseudomonas	pseudomonas umsongensis	blue
V1515	proteobacteria	gammaproteobacteria	pseudomonadales	pseudomonadaceae	pseudomonas	pseudomonas spp.	blue
V1546	proteobacteria	gammaproteobacteria	pseudomonadales	pseudomonadaceae	pseudomonas	pseudomonas putida	blue
V1557	proteobacteria	gammaproteobacteria	pseudomonadales	pseudomonadaceae	pseudomonas	pseudomonas sp.	blue
V1566	proteobacteria	gammaproteobacteria	pseudomonadales	pseudomonadaceae	pseudomonas	pseudomonas umsongensis	blue
V1569	proteobacteria	gammaproteobacteria	pseudomonadales	pseudomonadaceae	pseudomonas	pseudomonas putida	blue
V1586	proteobacteria	gammaproteobacteria	pseudomonadales	pseudomonadaceae	pseudomonas	pseudomonas umsongensis	blue
V1605	proteobacteria	gammaproteobacteria	pseudomonadales	pseudomonadaceae	pseudomonas	pseudomonas putida	blue
V1612	proteobacteria	gammaproteobacteria	pseudomonadales	pseudomonadaceae	pseudomonas	pseudomonas spp.	blue
V1616	proteobacteria	gammaproteobacteria	pseudomonadales	pseudomonadaceae	pseudomonas	pseudomonas putida	blue
V1621	proteobacteria	betaproteobacteria	rhodocyclales	rhodocyclaceae	azoarcus	azoarcus spp.	blue
V1628	proteobacteria	gammaproteobacteria	pseudomonadales	pseudomonadaceae	pseudomonas	pseudomonas spp.	blue
V1631	proteobacteria	gammaproteobacteria	pseudomonadales	pseudomonadaceae	pseudomonas	pseudomonas putida	blue
V1649	proteobacteria	gammaproteobacteria	pseudomonadales	pseudomonadaceae	pseudomonas	pseudomonas putida	blue
V1662	proteobacteria	gammaproteobacteria	pseudomonadales	pseudomonadaceae	pseudomonas	pseudomonas tolaasii	blue
V1722	proteobacteria	gammaproteobacteria	pseudomonadales	pseudomonadaceae	pseudomonas	pseudomonas sp.	blue
V1748	proteobacteria	gammaproteobacteria	pseudomonadales	pseudomonadaceae	pseudomonas	pseudomonas tolaasii	blue
V1756	proteobacteria	gammaproteobacteria	pseudomonadales	pseudomonadaceae	pseudomonas	pseudomonas fluorescens	blue
V1759	proteobacteria	betaproteobacteria	burkholderiales	burkholderiaceae	cupriavidus	cupriavidus pauculus	blue
V2070	proteobacteria	alphaproteobacteria	rhizobiales	bradyrhizobiaceae	blastobacter	blastobacter capsulatus	blue
V2111	proteobacteria	gammaproteobacteria	pseudomonadales	pseudomonadaceae	pseudomonas	pseudomonas sp.	blue
V2116	proteobacteria	betaproteobacteria	burkholderiales	oxalobacteraceae	duganella	duganella sp.	blue
V2120	proteobacteria	betaproteobacteria	burkholderiales	oxalobacteraceae	massilia	massilia timonae	blue
V2376	proteobacteria	gammaproteobacteria	pseudomonadales	pseudomonadaceae	pseudomonas	pseudomonas umsongensis	blue
V2384	proteobacteria	gammaproteobacteria	pseudomonadales	pseudomonadaceae	pseudomonas	pseudomonas spp.	blue
V2394	proteobacteria	gammaproteobacteria	pseudomonadales	pseudomonadaceae	pseudomonas	pseudomonas putida	blue
V2397	proteobacteria	gammaproteobacteria	pseudomonadales	pseudomonadaceae	pseudomonas	pseudomonas brassicacearum	blue
V2405	proteobacteria	gammaproteobacteria	pseudomonadales	pseudomonadaceae	pseudomonas	pseudomonas spp.	blue
V2416	proteobacteria	gammaproteobacteria	pseudomonadales	pseudomonadaceae	pseudomonas	pseudomonas sp.	blue
V2417	proteobacteria	gammaproteobacteria	pseudomonadales	pseudomonadaceae	pseudomonas	pseudomonas putida	blue
V2434	proteobacteria	gammaproteobacteria	pseudomonadales	pseudomonadaceae	pseudomonas	pseudomonas putida	blue
V2435	proteobacteria	gammaproteobacteria	pseudomonadales	pseudomonadaceae	pseudomonas	pseudomonas spp.	blue
V2443	proteobacteria	gammaproteobacteria	pseudomonadales	pseudomonadaceae	pseudomonas	pseudomonas thivervalensis	blue
V2444	proteobacteria	gammaproteobacteria	pseudomonadales	pseudomonadaceae	pseudomonas	pseudomonas putida	blue
V2445	proteobacteria	gammaproteobacteria	pseudomonadales	pseudomonadaceae	pseudomonas	pseudomonas spp.	blue
V2449	proteobacteria	gammaproteobacteria	pseudomonadales	pseudomonadaceae	pseudomonas	pseudomonas putida	blue
V2454	proteobacteria	gammaproteobacteria	pseudomonadales	pseudomonadaceae	pseudomonas	pseudomonas spp.	blue
V2638	proteobacteria	deltaproteobacteria	myxococcales	polyangiaceae	polyangium	polyangium sp.	blue
V2663	proteobacteria	alphaproteobacteria	rhizobiales	rhizobiaceae	ensifer	ensifer adhaerens	blue
V2763	proteobacteria	gammaproteobacteria	pseudomonadales	pseudomonadaceae	pseudomonas	pseudomonas spp.	blue
V2802	proteobacteria	gammaproteobacteria	pseudomonadales	pseudomonadaceae	pseudomonas	pseudomonas spp.	blue
V2807	proteobacteria	gammaproteobacteria	pseudomonadales	pseudomonadaceae	pseudomonas	pseudomonas spp.	blue
V2863	proteobacteria	alphaproteobacteria	rhizobiales	rhizobiaceae	rhizobium	rhizobium sp.	blue
V2901	proteobacteria	gammaproteobacteria	pseudomonadales	pseudomonadaceae	pseudomonas	pseudomonas putida	blue
V2934	proteobacteria	gammaproteobacteria	pseudomonadales	pseudomonadaceae	pseudomonas	pseudomonas spp.	blue
V2938	proteobacteria	gammaproteobacteria	pseudomonadales	pseudomonadaceae	pseudomonas	pseudomonas spp.	blue
V2948	proteobacteria	gammaproteobacteria	pseudomonadales	pseudomonadaceae	pseudomonas	pseudomonas spp.	blue
V2955	proteobacteria	gammaproteobacteria	pseudomonadales	pseudomonadaceae	pseudomonas	pseudomonas putida	blue
V2959	proteobacteria	gammaproteobacteria	pseudomonadales	pseudomonadaceae	pseudomonas	pseudomonas sp.	blue
V2960	proteobacteria	gammaproteobacteria	pseudomonadales	pseudomonadaceae	pseudomonas	pseudomonas umsongensis	blue
V2961	proteobacteria	gammaproteobacteria	pseudomonadales	pseudomonadaceae	pseudomonas	pseudomonas putida	blue
V2964	proteobacteria	gammaproteobacteria	pseudomonadales	pseudomonadaceae	pseudomonas	pseudomonas putida	blue
V2967	proteobacteria	gammaproteobacteria	pseudomonadales	pseudomonadaceae	pseudomonas	pseudomonas umsongensis	blue
V2968	proteobacteria	gammaproteobacteria	pseudomonadales	pseudomonadaceae	pseudomonas	pseudomonas putida	blue
V2973	proteobacteria	gammaproteobacteria	pseudomonadales	pseudomonadaceae	pseudomonas	pseudomonas umsongensis	blue
V2978	proteobacteria	gammaproteobacteria	pseudomonadales	pseudomonadaceae	pseudomonas	pseudomonas putida	blue
V2979	proteobacteria	betaproteobacteria	burkholderiales	oxalobacteraceae	massilia	massilia timonae	blue
V3179	proteobacteria	betaproteobacteria	burkholderiales	oxalobacteraceae	massilia	massilia timonae	blue
V3245	proteobacteria	gammaproteobacteria	thiotrichales	piscirickettsiaceae	thiomicrospira	thiomicrospira sp.	blue
V3319	proteobacteria	gammaproteobacteria	pseudomonadales	pseudomonadaceae	pseudomonas	pseudomonas umsongensis	blue
V3322	proteobacteria	alphaproteobacteria	sphingomonadales	sphingomonadaceae	sphingomonas	sphingomonas spp.	blue
V3328	proteobacteria	gammaproteobacteria	pseudomonadales	pseudomonadaceae	pseudomonas	pseudomonas putida	blue
V3329	proteobacteria	gammaproteobacteria	pseudomonadales	pseudomonadaceae	pseudomonas	pseudomonas umsongensis	blue
V3332	proteobacteria	gammaproteobacteria	pseudomonadales	pseudomonadaceae	pseudomonas	pseudomonas putida	blue
V3341	proteobacteria	gammaproteobacteria	pseudomonadales	pseudomonadaceae	pseudomonas	pseudomonas spp.	blue
V3343	proteobacteria	gammaproteobacteria	pseudomonadales	pseudomonadaceae	pseudomonas	pseudomonas putida	blue
V3344	proteobacteria	gammaproteobacteria	pseudomonadales	pseudomonadaceae	pseudomonas	pseudomonas putida	blue
V3345	proteobacteria	gammaproteobacteria	pseudomonadales	pseudomonadaceae	pseudomonas	pseudomonas arsenicoxydans	blue
V3346	proteobacteria	gammaproteobacteria	pseudomonadales	pseudomonadaceae	pseudomonas	pseudomonas spp.	blue
V3348	proteobacteria	gammaproteobacteria	pseudomonadales	pseudomonadaceae	pseudomonas	pseudomonas putida	blue
V3353	proteobacteria	gammaproteobacteria	pseudomonadales	pseudomonadaceae	pseudomonas	pseudomonas umsongensis	blue
V3354	proteobacteria	betaproteobacteria	burkholderiales	oxalobacteraceae	massilia	massilia timonae	blue
V3356	proteobacteria	betaproteobacteria	burkholderiales	oxalobacteraceae	massilia	massilia timonae	blue
V3358	proteobacteria	gammaproteobacteria	pseudomonadales	pseudomonadaceae	pseudomonas	pseudomonas sp.	blue
V3532	proteobacteria	gammaproteobacteria	pseudomonadales	pseudomonadaceae	pseudomonas	pseudomonas putida	blue
V3573	proteobacteria	betaproteobacteria	neisseriales	chromobacteriaceae	vogesella	vogesella indigofera	blue
V3604	proteobacteria	gammaproteobacteria	pseudomonadales	pseudomonadaceae	pseudomonas	pseudomonas putida	blue
V3609	proteobacteria	gammaproteobacteria	pseudomonadales	pseudomonadaceae	pseudomonas	pseudomonas spp.	blue
V3613	proteobacteria	gammaproteobacteria	pseudomonadales	pseudomonadaceae	pseudomonas	pseudomonas spp.	blue
V3614	proteobacteria	gammaproteobacteria	pseudomonadales	pseudomonadaceae	pseudomonas	pseudomonas mandelii	blue
V3656	proteobacteria	gammaproteobacteria	pseudomonadales	pseudomonadaceae	pseudomonas	pseudomonas congelans	blue
V3721	proteobacteria	gammaproteobacteria	pseudomonadales	pseudomonadaceae	pseudomonas	pseudomonas putida	blue
V3724	proteobacteria	betaproteobacteria	burkholderiales	oxalobacteraceae	massilia	massilia timonae	blue
V3726	proteobacteria	betaproteobacteria	burkholderiales	burkholderiaceae	paucimonas	paucimonas spp.	blue
V3730	proteobacteria	gammaproteobacteria	pseudomonadales	pseudomonadaceae	pseudomonas	pseudomonas spp.	blue
V3734	proteobacteria	betaproteobacteria	burkholderiales	burkholderiaceae	burkholderia	burkholderia multivorans	blue
V3758	proteobacteria	betaproteobacteria	burkholderiales	burkholderiaceae	paucimonas	paucimonas spp.	blue
V3765	proteobacteria	betaproteobacteria	burkholderiales	oxalobacteraceae	massilia	massilia timonae	blue
V3867	proteobacteria	betaproteobacteria	burkholderiales	alcaligenaceae	achromobacter	achromobacter xylosoxidans	blue
V3882	proteobacteria	betaproteobacteria	burkholderiales	burkholderiaceae	cupriavidus	cupriavidus campinensis	blue
V3915	proteobacteria	gammaproteobacteria	pseudomonadales	pseudomonadaceae	pseudomonas	pseudomonas umsongensis	blue
V3949	proteobacteria	gammaproteobacteria	pseudomonadales	pseudomonadaceae	pseudomonas	pseudomonas spp.	blue
V3958	proteobacteria	gammaproteobacteria	pseudomonadales	pseudomonadaceae	pseudomonas	pseudomonas putida	blue
V3998	proteobacteria	betaproteobacteria	burkholderiales	burkholderiaceae	burkholderia	burkholderia glathei	blue
V4024	proteobacteria	gammaproteobacteria	xanthomonadales	xanthomonadaceae	luteibacter	luteibacter sp.	blue
V4034	proteobacteria	gammaproteobacteria	pseudomonadales	pseudomonadaceae	pseudomonas	pseudomonas spp.	blue
V4038	proteobacteria	gammaproteobacteria	pseudomonadales	pseudomonadaceae	pseudomonas	pseudomonas spp.	blue
V4050	proteobacteria	gammaproteobacteria	xanthomonadales	xanthomonadaceae	stenotrophomonas	stenotrophomonas maltophilia	blue
V4071	proteobacteria	gammaproteobacteria	pseudomonadales	pseudomonadaceae	pseudomonas	pseudomonas spp.	blue
V4076	proteobacteria	betaproteobacteria	burkholderiales	oxalobacteraceae	duganella	duganella sp.	blue
V4129	proteobacteria	gammaproteobacteria	pseudomonadales	pseudomonadaceae	pseudomonas	pseudomonas sp.	blue
V4146	proteobacteria	alphaproteobacteria	rhizobiales	rhizobiaceae	ensifer	ensifer adhaerens	blue
V4151	proteobacteria	alphaproteobacteria	rhizobiales	rhizobiaceae	rhizobium	rhizobium giardinii	blue
V4180	proteobacteria	gammaproteobacteria	pseudomonadales	pseudomonadaceae	pseudomonas	pseudomonas tolaasii	blue
V4183	proteobacteria	alphaproteobacteria	rhizobiales	phyllobacteriaceae	phyllobacterium	phyllobacterium trifolii	blue
V4226	proteobacteria	gammaproteobacteria	pseudomonadales	pseudomonadaceae	pseudomonas	pseudomonas sp.	blue
V4290	proteobacteria	betaproteobacteria	burkholderiales	burkholderiaceae	burkholderia	burkholderia glathei	blue
V4342	proteobacteria	betaproteobacteria	burkholderiales	oxalobacteraceae	massilia	massilia timonae	blue
V4351	proteobacteria	gammaproteobacteria	pseudomonadales	pseudomonadaceae	pseudomonas	pseudomonas thivervalensis	blue
V4354	proteobacteria	gammaproteobacteria	pseudomonadales	pseudomonadaceae	pseudomonas	pseudomonas tolaasii	blue
V4402	proteobacteria	gammaproteobacteria	pseudomonadales	pseudomonadaceae	pseudomonas	pseudomonas tolaasii	blue
V4562	proteobacteria	gammaproteobacteria	pseudomonadales	pseudomonadaceae	pseudomonas	pseudomonas sp.	blue
V4680	proteobacteria	gammaproteobacteria	xanthomonadales	xanthomonadaceae	rhodanobacter	rhodanobacter sp.	blue
V4768	proteobacteria	betaproteobacteria	burkholderiales	oxalobacteraceae	massilia	massilia timonae	blue
V4790	proteobacteria	betaproteobacteria	burkholderiales	oxalobacteraceae	massilia	massilia timonae	blue
V4890	proteobacteria	alphaproteobacteria	rhizobiales	rhizobiaceae	rhizobium	rhizobium multihospitium	blue
V5000	proteobacteria	gammaproteobacteria	pseudomonadales	pseudomonadaceae	pseudomonas	pseudomonas spp.	blue
V5117	proteobacteria	gammaproteobacteria	pseudomonadales	pseudomonadaceae	pseudomonas	pseudomonas vranovensis	blue
V5129	proteobacteria	alphaproteobacteria	rhizobiales	hyphomicrobiaceae	rhodoplanes	rhodoplanes spp.	blue
V5135	proteobacteria	betaproteobacteria	burkholderiales	burkholderiaceae	burkholderia	burkholderia multivorans	blue
V474	tenericutes	mollicutes	acholeplasmatales	acholeplasmataceae	candidatus phytoplasma	sugarcane phytoplasma (uncharacterized)	blue
V4167	tenericutes	mollicutes	acholeplasmatales	acholeplasmataceae	candidatus phytoplasma	sugarcane phytoplasma (uncharacterized)	blue
V2982	verrucomicrobia	verrucomicrobiae	verrucomicrobiales	verrucomicrobiaceae	verrucomicrobium	verrucomicrobium spp.	blue
V5306	zygomycota	mortierellomycotina	mortierellales	mortierellaceae	mortierella	mortierella sp.	blue
V5318	zygomycota	mortierellomycotina	mortierellales	mortierellaceae	mortierella	mortierella sp.	blue
V5337	zygomycota	mortierellomycotina	mortierellales	mortierellaceae	mortierella	mortierella sp.	blue
V5363	zygomycota	mortierellomycotina	mortierellales	mortierellaceae	mortierella	mortierella sp.	blue
V5366	zygomycota	mortierellomycotina	mortierellales	mortierellaceae	mortierella	mortierella hyalina	blue
V5381	zygomycota	mortierellomycotina	mortierellales	mortierellaceae	mortierella	mortierella alpina	blue
V5399	zygomycota	mortierellomycotina	mortierellales	mortierellaceae	mortierella	mortierella sp.	blue
V5407	zygomycota	mortierellomycotina	mortierellales	mortierellaceae	mortierella	mortierella alpina	blue
V5419	zygomycota	mortierellomycotina	mortierellales	mortierellaceae	mortierella	mortierella sp.	blue
V5422	zygomycota	mortierellomycotina	mortierellales	mortierellaceae	mortierella	mortierella sp.	blue
V5423	zygomycota	mortierellomycotina	mortierellales	mortierellaceae	mortierella	mortierella sp.	blue
V5453	zygomycota	mortierellomycotina	mortierellales	mortierellaceae	mortierella	mortierella sp.	blue
V5463	zygomycota	mortierellomycotina	mortierellales	mortierellaceae	mortierella	mortierella sp.	blue
V5464	zygomycota	mortierellomycotina	mortierellales	mortierellaceae	mortierella	mortierella elongata	blue
V5467	zygomycota	mortierellomycotina	mortierellales	mortierellaceae	mortierella	mortierella sp.	blue
V5475	zygomycota	mortierellomycotina	mortierellales	mortierellaceae	mortierella	mortierella sp.	blue
V5479	zygomycota	mortierellomycotina	mortierellales	mortierellaceae	mortierella	mortierella sp.	blue
V5485	zygomycota	mortierellomycotina	mortierellales	mortierellaceae	mortierella	mortierella sp.	blue
V5506	zygomycota	mortierellomycotina	mortierellales	mortierellaceae	mortierella	mortierella sp.	blue
V5550	zygomycota	mortierellomycotina	mortierellales	mortierellaceae	mortierella	mortierella hyalina	blue
V5552	zygomycota	mortierellomycotina	mortierellales	mortierellaceae	mortierella	mortierella sp.	blue
V5567	zygomycota	mortierellomycotina	mortierellales	mortierellaceae	mortierella	mortierella elongata	blue
V5580	zygomycota	mortierellomycotina	mortierellales	mortierellaceae	mortierella	mortierella sp.	blue
V5597	zygomycota	mortierellomycotina	mortierellales	mortierellaceae	mortierella	mortierella alpina	blue
V5602	zygomycota	mortierellomycotina	mortierellales	mortierellaceae	mortierella	mortierella sp.	blue
V5608	zygomycota	mortierellomycotina	mortierellales	mortierellaceae	mortierella	mortierella sp.	blue
V5609	zygomycota	mortierellomycotina	mortierellales	mortierellaceae	mortierella	mortierella alpina	blue
V594	acidobacteria	acidobacteriia	acidobacteriales	acidobacteriaceae	acidobacterium	acidobacterium spp.	brown
V2001	acidobacteria	acidobacteriia	acidobacteriales	acidobacteriaceae	acidobacterium	acidobacterium spp.	brown
V64	actinobacteria	actinobacteria	actinomycetales	thermomonosporaceae	actinomadura	actinomadura scrupuli	brown
V186	actinobacteria	actinobacteria	actinomycetales	micrococcaceae	arthrobacter	arthrobacter spp.	brown
V308	actinobacteria	actinobacteria	actinomycetales	micrococcaceae	arthrobacter	arthrobacter spp.	brown
V576	actinobacteria	actinobacteria	actinomycetales	nocardioidaceae	nocardioides	nocardioides jensenii	brown
V1533	actinobacteria	actinobacteria	actinomycetales	streptomycetaceae	streptomyces	streptomyces panacagri	brown
V1863	actinobacteria	actinobacteria	actinomycetales	micrococcaceae	arthrobacter	arthrobacter spp.	brown
V1889	actinobacteria	actinobacteria	actinomycetales	micrococcaceae	arthrobacter	arthrobacter spp.	brown
V2142	actinobacteria	actinobacteria	actinomycetales	micrococcaceae	arthrobacter	arthrobacter spp.	brown
V2232	actinobacteria	actinobacteria	actinomycetales	micromonosporaceae	dactylosporangium	dactylosporangium spp.	brown
V2235	actinobacteria	actinobacteria	actinomycetales	micrococcaceae	arthrobacter	arthrobacter spp.	brown
V2601	actinobacteria	actinobacteria	actinomycetales	micrococcaceae	arthrobacter	arthrobacter spp.	brown
V2713	actinobacteria	actinobacteria	actinomycetales	micrococcaceae	arthrobacter	arthrobacter spp.	brown
V3181	actinobacteria	actinobacteria	actinomycetales	microbacteriaceae	agromyces	agromyces mediolanus	brown
V3265	actinobacteria	actinobacteria	actinomycetales	sanguibacteraceae	sanguibacter	sanguibacter antarcticus	brown
V3413	actinobacteria	actinobacteria	actinomycetales	cellulomonadaceae	cellulomonas	cellulomonas denverensis	brown
V3556	actinobacteria	actinobacteria	actinomycetales	micrococcaceae	arthrobacter	arthrobacter spp.	brown
V3632	actinobacteria	actinobacteria	actinomycetales	micrococcaceae	arthrobacter	arthrobacter sp.	brown
V3756	actinobacteria	actinobacteria	actinomycetales	micrococcaceae	arthrobacter	arthrobacter spp.	brown
V3761	actinobacteria	actinobacteria	actinomycetales	micrococcaceae	arthrobacter	arthrobacter spp.	brown
V3798	actinobacteria	actinobacteria	actinomycetales	promicromonosporaceae	cellulosimicrobium	cellulosimicrobium terreum	brown
V3910	actinobacteria	actinobacteria	actinomycetales	micrococcaceae	arthrobacter	arthrobacter spp.	brown
V3917	actinobacteria	actinobacteria	actinomycetales	micrococcaceae	arthrobacter	arthrobacter globiformis	brown
V3924	actinobacteria	actinobacteria	actinomycetales	micrococcaceae	arthrobacter	arthrobacter spp.	brown
V4003	actinobacteria	actinobacteria	actinomycetales	micrococcaceae	arthrobacter	arthrobacter spp.	brown
V4010	actinobacteria	actinobacteria	actinomycetales	micrococcaceae	arthrobacter	arthrobacter spp.	brown
V4137	actinobacteria	actinobacteria	actinomycetales	micrococcaceae	arthrobacter	arthrobacter sp.	brown
V4229	actinobacteria	actinobacteria	actinomycetales	micrococcaceae	arthrobacter	arthrobacter spp.	brown
V4230	actinobacteria	actinobacteria	actinomycetales	micrococcaceae	arthrobacter	arthrobacter spp.	brown
V4301	actinobacteria	actinobacteria	actinomycetales	micrococcaceae	arthrobacter	arthrobacter spp.	brown
V4303	actinobacteria	actinobacteria	actinomycetales	micrococcaceae	arthrobacter	arthrobacter spp.	brown
V4792	actinobacteria	actinobacteria	actinomycetales	microbacteriaceae	cryobacterium	cryobacterium psychrophilum	brown
V4845	actinobacteria	actinobacteria	actinomycetales	thermomonosporaceae	actinoallomurus	actinoallomurus sp.	brown
V4880	actinobacteria	actinobacteria	actinomycetales	intrasporangiaceae	terrabacter	terrabacter sp.	brown
V4985	actinobacteria	actinobacteria	actinomycetales	micrococcaceae	arthrobacter	arthrobacter sp.	brown
V5277	ascomycota	xylonomycetes	xylonomycetales	xylonomycetales	symbiotaphrina	symbiotaphrina kochii	brown
V5281	ascomycota	eurotiomycetes	eurotiales	aspergillaceae	penicillium	penicillium citreonigrum	brown
V5284	ascomycota	sordariomycetes	hypocreales	bionectriaceae	geosmithia	geosmithia sp.	brown
V5286	ascomycota	sordariomycetes	sordariales	lasiosphaeriaceae	cercophora	cercophora sparsa	brown
V5287	ascomycota	saccharomycetes	saccharomycetales	pichiaceae	kregervanrija	kregervanrija fluxuum	brown
V5291	ascomycota	sordariomycetes	microascales	halosphaeriaceae	periconia	periconia macrospinosa	brown
V5292	ascomycota	lecanoromycetes	lecanoromycetes	lecanoromycetes	sarea	sarea sp.	brown
V5295	ascomycota	dothideomycetes	capnodiales	cladosporiaceae	cladosporium	cladosporium sp.	brown
V5296	ascomycota	sordariomycetes	hypocreales	clavicipitaceae	metarhizium	metarhizium anisopliae	brown
V5297	ascomycota	eurotiomycetes	eurotiales	aspergillaceae	penicillium	penicillium sp.	brown
V5298	ascomycota	eurotiomycetes	eurotiales	aspergillaceae	penicillium	penicillium canescens	brown
V5303	ascomycota	ascomycota	ascomycota	ascomycota	staphylotrichum	staphylotrichum boninense	brown
V5304	ascomycota	saccharomycetes	saccharomycetales	metschnikowiaceae	kodamaea	kodamaea ohmeri	brown
V5308	ascomycota	leotiomycetes	helotiales	helotiaceae	hymenoscyphus	hymenoscyphus varicosporoides	brown
V5313	ascomycota	saccharomycetes	saccharomycetales	phaffomycetaceae	barnettozyma	zygowilliopsis californica	brown
V5314	ascomycota	sordariomycetes	microascales	microascaceae	lophotrichus	pseudallescheria fimeti	brown
V5315	ascomycota	pezizomycetes	pezizales	pyronemataceae	pseudaleuria	pseudaleuria quinaultiana	brown
V5317	ascomycota	sordariomycetes	lulworthiales	lulworthiaceae	zalerion	zalerion sp.	brown
V5322	ascomycota	leotiomycetes	helotiales	helotiaceae	hymenoscyphus	hymenoscyphus sp.	brown
V5324	ascomycota	leotiomycetes	leotiomycetes	leotiomycetes	scytalidium	scytalidium lignicola	brown
V5326	ascomycota	sordariomycetes	microascales	microascaceae	lophotrichus	pseudallescheria fimeti	brown
V5328	ascomycota	lecanoromycetes	teloschistales	teloschistaceae	teloschistes	teloschistes sp.	brown
V5341	ascomycota	eurotiomycetes	verrucariales	verrucariaceae	verrucaria	verrucaria sp.	brown
V5342	ascomycota	saccharomycetes	saccharomycetales	pichiaceae	pichia	pichia sp.	brown
V5343	ascomycota	leotiomycetes	helotiales	helotiales	phialocephala	phialocephala turiciensis	brown
V5348	ascomycota	leotiomycetes	helotiales	helotiales	leptodontidium	leptodontium sp.	brown
V5349	ascomycota	saccharomycetes	saccharomycetales	dipodascaceae	galactomyces	galactomyces geotrichum	brown
V5351	ascomycota	saccharomycetes	saccharomycetales	dipodascaceae	galactomyces	galactomyces geotrichum	brown
V5357	ascomycota	saccharomycetes	saccharomycetales	dipodascaceae	galactomyces	galactomyces geotrichum	brown
V5362	ascomycota	eurotiomycetes	chaetothyriales	herpotrichiellaceae	exophiala	exophiala sp.	brown
V5371	ascomycota	sordariomycetes	hypocreales	hypocreales	emericellopsis	emericellopsis sp.	brown
V5372	ascomycota	sordariomycetes	sordariales	lasiosphaeriaceae	cercophora	cercophora sp.	brown
V5374	ascomycota	sordariomycetes	sordariales	sordariaceae	gelasinospora	gelasinospora brevispora	brown
V5379	ascomycota	sordariomycetes	sordariales	chaetomiaceae	chaetomium	chaetomium sp.	brown
V5386	ascomycota	sordariomycetes	hypocreales	hypocreales	eucasphaeria	eucasphaeria capensis	brown
V5387	ascomycota	eurotiomycetes	eurotiales	aspergillaceae	penicillium	penicillium sp.	brown
V5388	ascomycota	sordariomycetes	ophiostomatales	ophiostomataceae	sporothrix	sporothrix inflata	brown
V5389	ascomycota	saccharomycetes	saccharomycetales	debaryomycetaceae	hyphopichia	candida fennica	brown
V5394	ascomycota	sordariomycetes	lulworthiales	lulworthiaceae	zalerion	zalerion sp.	brown
V5395	ascomycota	leotiomycetes	helotiales	dermateaceae	neofabraea	neofabraea malicorticis	brown
V5397	ascomycota	sordariomycetes	hypocreales	nectriaceae	fusarium	fusarium solani	brown
V5406	ascomycota	sordariomycetes	lulworthiales	lulworthiaceae	zalerion	zalerion sp.	brown
V5414	ascomycota	eurotiomycetes	verrucariales	verrucariaceae	verrucaria	verrucaria sp.	brown
V5421	ascomycota	leotiomycetes	helotiales	helotiales	leptodontidium	leptodontium sp.	brown
V5426	ascomycota	leotiomycetes	helotiales	helotiaceae	hymenoscyphus	hymenoscyphus monotropae	brown
V5428	ascomycota	eurotiomycetes	chaetothyriales	herpotrichiellaceae	cladophialophora	cladophialophora chaetospira	brown
V5436	ascomycota	leotiomycetes	leotiomycetes	leotiomycetes	leohumicola	leohumicola minima	brown
V5439	ascomycota	eurotiomycetes	verrucariales	verrucariaceae	verrucaria	verrucaria nigrescens	brown
V5440	ascomycota	sordariomycetes	sordariales	lasiosphaeriaceae	lasiosphaeria	lasiosphaeria glabrata	brown
V5441	ascomycota	eurotiomycetes	chaetothyriales	herpotrichiellaceae	cladophialophora	cladophialophora chaetospira	brown
V5445	ascomycota	dothideomycetes	pleosporales	sporormiaceae	preussia	preussia sp.	brown
V5448	ascomycota	sordariomycetes	sordariales	chaetomiaceae	chaetomium	chaetomium nigricolor	brown
V5450	ascomycota	leotiomycetes	helotiales	helotiales	cadophora	cadophora sp.	brown
V5451	ascomycota	sordariomycetes	hypocreales	hypocreaceae	acremonium	acremonium psammosporum	brown
V5452	ascomycota	dothideomycetes	venturiales	venturiaceae	venturia	venturia hystrioides	brown
V5455	ascomycota	sordariomycetes	sordariomycetidae	annulatascaceae	conlarium	conlarium duplumascospora	brown
V5456	ascomycota	sordariomycetes	hypocreales	bionectriaceae	clonostachys	clonostachys sp.	brown
V5457	ascomycota	saccharomycetes	saccharomycetales	dipodascaceae	galactomyces	galactomyces geotrichum	brown
V5459	ascomycota	sordariomycetes	lulworthiales	lulworthiaceae	zalerion	zalerion sp.	brown
V5462	ascomycota	saccharomycetes	saccharomycetales	dipodascaceae	galactomyces	galactomyces geotrichum	brown
V5476	ascomycota	eurotiomycetes	verrucariales	verrucariaceae	verrucaria	verrucaria sp.	brown
V5483	ascomycota	sordariomycetes	sordariomycetes	sordariomycetes	rhodoveronaea	rhodoveronaea varioseptata	brown
V5486	ascomycota	sordariomycetes	sordariales	cephalothecaceae	phialemonium	taifanglania inflata	brown
V5491	ascomycota	saccharomycetes	saccharomycetales	debaryomycetaceae	debaryomyces	debaryomyces hansenii	brown
V5492	ascomycota	eurotiomycetes	chaetothyriales	herpotrichiellaceae	phialophora	phialophora alba	brown
V5493	ascomycota	lecanoromycetes	lecanoromycetes	lecanoromycetes	sarea	sarea resinae	brown
V5494	ascomycota	eurotiomycetes	chaetothyriales	herpotrichiellaceae	exophiala	exophiala sp.	brown
V5495	ascomycota	dothideomycetes	botryosphaeriales	botryosphaeriaceae	botryosphaeria	botryosphaeria sp.	brown
V5498	ascomycota	leotiomycetes	leotiomycetes	leotiomycetes	scytalidium	scytalidium cuboideum	brown
V5508	ascomycota	eurotiomycetes	verrucariales	verrucariaceae	agonimia	agonimia allobata	brown
V5510	ascomycota	saccharomycetes	saccharomycetales	pichiaceae	kregervanrija	kregervanrija pseudodelftensis	brown
V5513	ascomycota	eurotiomycetes	verrucariales	verrucariaceae	verrucaria	verrucaria sp.	brown
V5515	ascomycota	eurotiomycetes	verrucariales	verrucariaceae	verrucaria	verrucaria sp.	brown
V5521	ascomycota	dothideomycetes	pleosporales	massarinaceae	massarina	massarina rubi	brown
V5527	ascomycota	eurotiomycetes	eurotiales	aspergillaceae	penicillium	penicillium paneum	brown
V5542	ascomycota	eurotiomycetes	verrucariales	verrucariaceae	verrucaria	verrucaria sp.	brown
V5551	ascomycota	sordariomycetes	chaetosphaeriales	chaetosphaeriaceae	chaetosphaeria	chaetosphaeria myriocarpa	brown
V5558	ascomycota	eurotiomycetes	eurotiales	aspergillaceae	penicillium	penicillium sp.	brown
V5560	ascomycota	eurotiomycetes	chaetothyriales	herpotrichiellaceae	phialophora	phialophora sp.	brown
V5561	ascomycota	eurotiomycetes	chaetothyriales	herpotrichiellaceae	exophiala	exophiala heteromorpha	brown
V5564	ascomycota	sordariomycetes	coniochaetales	coniochaetaceae	coniochaeta	lecythophora sp.	brown
V5565	ascomycota	eurotiomycetes	verrucariales	verrucariaceae	verrucaria	verrucaria sp.	brown
V5572	ascomycota	eurotiomycetes	verrucariales	verrucariaceae	verrucaria	verrucaria sp.	brown
V5576	ascomycota	sordariomycetes	lulworthiales	lulworthiaceae	zalerion	zalerion sp.	brown
V5583	ascomycota	saccharomycetes	saccharomycetales	metschnikowiaceae	kodamaea	kodamaea ohmeri	brown
V5584	ascomycota	pezizomycetes	pezizales	pyronemataceae	tricharina	tricharina praecoxvarietas tricharina praecox var. praecox	brown
V5590	ascomycota	saccharomycetes	saccharomycetales	pichiaceae	kregervanrija	kregervanrija fluxuum	brown
V5598	ascomycota	ascomycota	ascomycota	ascomycota	tetracladium	tetracladium sp.	brown
V5601	ascomycota	eurotiomycetes	chaetothyriales	herpotrichiellaceae	exophiala	exophiala sp.	brown
V5606	ascomycota	dothideomycetes	pleosporales	massarinaceae	massarina	massarina rubi	brown
V5607	ascomycota	sordariomycetes	sordariales	lasiosphaeriaceae	lasiosphaeria	lasiosphaeria lanuginosa	brown
V5614	ascomycota	sordariomycetes	sodariales	chaetomiaceae	trichocladium	trichocladium opacum	brown
V5615	ascomycota	sordariomycetes	hypocreales	hypocreales	stilbella	stilbella sp.	brown
V5621	ascomycota	sordariomycetes	sordariales	lasiosphaeriaceae	fimetariella	fimetariella rabenhorstii	brown
V5624	ascomycota	eurotiomycetes	verrucariales	verrucariaceae	verrucaria	verrucaria sp.	brown
V5626	ascomycota	eurotiomycetes	verrucariales	verrucariaceae	verrucaria	verrucaria sp.	brown
V5633	ascomycota	eurotiomycetes	verrucariales	verrucariaceae	verrucaria	verrucaria sp.	brown
V5275	basidiomycota	agaricomycetes	sebacinales	sebacinales	serendipita	sebacina vermifera	brown
V5300	basidiomycota	ustilaginomycetes	urocystidales	urocystidaceae	melanoxa	melanoxa oxalidis	brown
V5302	basidiomycota	agaricomycetes	geastrales	geastraceae	geastrum	geastrum fimbriatum	brown
V5309	basidiomycota	agaricomycetes	agaricales	entolomataceae	entoloma	entoloma platyphylloides	brown
V5335	basidiomycota	agaricomycetes	geastrales	geastraceae	geastrum	geastrum minimum	brown
V5345	basidiomycota	tremellomycetes	filobasidiales	filobasidiales	cryptococcus	cryptococcus terreus	brown
V5365	basidiomycota	agaricomycetes	sebacinales	sebacinales	serendipita	sebacina vermifera	brown
V5367	basidiomycota	agaricomycetes	boletales	boletaceae	tubosaeta	tubosaeta brunneosetosa	brown
V5373	basidiomycota	tremellomycetes	cystofilobasidiales	cystofilobasidiaceae	cystofilobasidium	cystofilobasidium infirmominiatum	brown
V5382	basidiomycota	tremellomycetes	filobasidiales	filobasidiales	cryptococcus	cryptococcus sp.	brown
V5393	basidiomycota	tremellomycetes	filobasidiales	filobasidiales	cryptococcus	cryptococcus sp.	brown
V5401	basidiomycota	tremellomycetes	filobasidiales	filobasidiales	cryptococcus	cryptococcus terricola	brown
V5430	basidiomycota	agaricomycetes	russulales	russulaceae	russula	russula violeipes	brown
V5434	basidiomycota	agaricomycetes	russulales	russulaceae	russula	russula violeipes	brown
V5437	basidiomycota	tremellomycetes	filobasidiales	filobasidiales	cryptococcus	cryptococcus fuscescens	brown
V5446	basidiomycota	tremellomycetes	cystofilobasidiales	cystofilobasidiaceae	mrakia	mrakia blollopis	brown
V5517	basidiomycota	agaricomycetes	hymenochaetales	tubulicrinaceae	grandinia	grandinia barba_jovis	brown
V5518	basidiomycota	tremellomycetes	cystofilobasidiales	cystofilobasidiaceae	cystofilobasidium	cystofilobasidium capitatum	brown
V5553	basidiomycota	agaricomycetes	cantharellales	cantharellales	minimedusa	minimedusa polyspora	brown
V5577	basidiomycota	tremellomycetes	cystofilobasidiales	cystofilobasidiaceae	guehomyces	guehomyces pullulans	brown
V5585	basidiomycota	tremellomycetes	filobasidiales	filobasidiales	cryptococcus	cryptococcus terricola	brown
V5591	basidiomycota	tremellomycetes	filobasidiales	filobasidiales	cryptococcus	cryptococcus aerius	brown
V5596	basidiomycota	agaricomycetes	cantharellales	cantharellales	minimedusa	minimedusa polyspora	brown
V5611	basidiomycota	atractiellomycetes	atractiellales	hoehnelomycetaceae	atractiella	atractiella solani	brown
V244	chlamydiae	chlamydiia	chlamydiales	chlamydiaceae	chlamydia	chlamydia spp.	brown
V3630	chloroflexi	caldilineae	caldilineales	caldilineaceae	caldilinea	caldilinea spp.	brown
V5288	chytridiomycota	chytridiomycetes	lobulomycetales	lobulomycetaceae	lobulomyces	lobulomyces poculatus	brown
V5316	chytridiomycota	chytridiomycetes	rhizophydiales	rhizophydiales	operculomyces	rhizophydium sp.	brown
V5327	cryptomycota	cryptomycota	cryptomycota	cryptomycota	paramicrosporidium	fungal sp.	brown
V5378	cryptomycota	cryptomycota	cryptomycota	cryptomycota	paramicrosporidium	fungal sp.	brown
V5549	cryptomycota	cryptomycota	cryptomycota	cryptomycota	paramicrosporidium	fungal sp.	brown
V1	firmicutes	clostridia	clostridiales	clostridiaceae	clostridium	clostridium spp.	brown
V2	firmicutes	bacilli	bacillales	bacillaceae	bacillus	bacillus spp.	brown
V5	firmicutes	clostridia	clostridiales	clostridiaceae	clostridium	clostridium sp.	brown
V6	firmicutes	clostridia	clostridiales	clostridiaceae	clostridium	clostridium sp.	brown
V9	firmicutes	clostridia	clostridiales	clostridiaceae	clostridium	clostridium spp.	brown
V10	firmicutes	clostridia	clostridiales	clostridiaceae	clostridium	clostridium thiosulfatireducens	brown
V11	firmicutes	clostridia	clostridiales	clostridiaceae	clostridium	clostridium sp.	brown
V12	firmicutes	clostridia	clostridiales	clostridiaceae	clostridium	clostridium sp.	brown
V16	firmicutes	clostridia	clostridiales	clostridiaceae	clostridium	clostridium spp.	brown
V17	firmicutes	clostridia	clostridiales	clostridiaceae	clostridium	clostridium thiosulfatireducens	brown
V18	firmicutes	clostridia	clostridiales	clostridiaceae	clostridium	clostridium spp.	brown
V20	firmicutes	clostridia	clostridiales	clostridiaceae	clostridium	clostridium thiosulfatireducens	brown
V21	firmicutes	clostridia	clostridiales	clostridiaceae	clostridium	clostridium thiosulfatireducens	brown
V22	firmicutes	clostridia	clostridiales	clostridiaceae	clostridium	clostridium sp.	brown
V23	firmicutes	clostridia	clostridiales	clostridiaceae	clostridium	clostridium spp.	brown
V28	firmicutes	clostridia	clostridiales	clostridiaceae	clostridium	clostridium spp.	brown
V45	firmicutes	clostridia	clostridiales	clostridiaceae	clostridium	clostridium sp.	brown
V46	firmicutes	clostridia	clostridiales	clostridiaceae	clostridium	clostridium sp.	brown
V47	firmicutes	clostridia	clostridiales	clostridiaceae	clostridium	clostridium sp.	brown
V48	firmicutes	clostridia	clostridiales	clostridiaceae	clostridium	clostridium spp.	brown
V49	firmicutes	clostridia	clostridiales	clostridiaceae	clostridium	clostridium sp.	brown
V55	firmicutes	clostridia	clostridiales	clostridiaceae	clostridium	clostridium thiosulfatireducens	brown
V90	firmicutes	clostridia	clostridiales	clostridiaceae	clostridium	clostridium thiosulfatireducens	brown
V167	firmicutes	clostridia	clostridiales	clostridiaceae	clostridium	clostridium spp.	brown
V169	firmicutes	clostridia	clostridiales	clostridiaceae	clostridium	clostridium spp.	brown
V170	firmicutes	clostridia	clostridiales	clostridiaceae	clostridium	clostridium thiosulfatireducens	brown
V171	firmicutes	clostridia	clostridiales	clostridiaceae	clostridium	clostridium spp.	brown
V172	firmicutes	clostridia	clostridiales	clostridiaceae	clostridium	clostridium spp.	brown
V173	firmicutes	clostridia	clostridiales	clostridiaceae	clostridium	clostridium thiosulfatireducens	brown
V174	firmicutes	clostridia	clostridiales	clostridiaceae	clostridium	clostridium spp.	brown
V187	firmicutes	clostridia	clostridiales	clostridiaceae	clostridium	clostridium spp.	brown
V189	firmicutes	clostridia	clostridiales	clostridiaceae	clostridium	clostridium spp.	brown
V190	firmicutes	clostridia	clostridiales	clostridiaceae	clostridium	clostridium spp.	brown
V191	firmicutes	clostridia	clostridiales	clostridiaceae	clostridium	clostridium scatologenes	brown
V194	firmicutes	clostridia	clostridiales	clostridiaceae	clostridium	clostridium sp.	brown
V196	firmicutes	clostridia	clostridiales	clostridiaceae	clostridium	clostridium thiosulfatireducens	brown
V197	firmicutes	clostridia	clostridiales	clostridiaceae	clostridium	clostridium spp.	brown
V198	firmicutes	clostridia	clostridiales	clostridiaceae	clostridium	clostridium sp.	brown
V285	firmicutes	clostridia	clostridiales	clostridiaceae	clostridium	clostridium homopropionicum	brown
V296	firmicutes	negativicutes	selenomonadales	veillonellaceae	pelosinus	pelosinus sp.	brown
V302	firmicutes	clostridia	clostridiales	clostridiaceae	clostridium	clostridium sp.	brown
V306	firmicutes	clostridia	clostridiales	clostridiaceae	clostridium	clostridium spp.	brown
V360	firmicutes	clostridia	clostridiales	clostridiaceae	clostridium	clostridium peptidivorans	brown
V516	firmicutes	bacilli	bacillales	paenibacillaceae	paenibacillus	paenibacillus sp.	brown
V571	firmicutes	clostridia	clostridiales	clostridiaceae	clostridium	clostridium thiosulfatireducens	brown
V572	firmicutes	clostridia	clostridiales	clostridiaceae	clostridium	clostridium sp.	brown
V573	firmicutes	clostridia	clostridiales	clostridiaceae	clostridium	clostridium spp.	brown
V574	firmicutes	clostridia	clostridiales	clostridiaceae	clostridium	clostridium spp.	brown
V577	firmicutes	clostridia	clostridiales	clostridiaceae	clostridium	clostridium spp.	brown
V578	firmicutes	clostridia	clostridiales	clostridiaceae	clostridium	clostridium spp.	brown
V579	firmicutes	clostridia	clostridiales	clostridiaceae	clostridium	clostridium spp.	brown
V596	firmicutes	clostridia	clostridiales	clostridiaceae	clostridium	clostridium spp.	brown
V599	firmicutes	clostridia	clostridiales	clostridiaceae	clostridium	clostridium spp.	brown
V604	firmicutes	clostridia	clostridiales	clostridiaceae	clostridium	clostridium spp.	brown
V605	firmicutes	clostridia	clostridiales	clostridiaceae	clostridium	clostridium spp.	brown
V607	firmicutes	bacilli	bacillales	pasteuriaceae	pasteuria	pasteuria spp.	brown
V608	firmicutes	clostridia	clostridiales	clostridiaceae	clostridium	clostridium sp.	brown
V609	firmicutes	clostridia	clostridiales	clostridiaceae	clostridium	clostridium spp.	brown
V610	firmicutes	clostridia	clostridiales	clostridiaceae	clostridium	clostridium sp.	brown
V612	firmicutes	clostridia	clostridiales	clostridiaceae	clostridium	clostridium spp.	brown
V613	firmicutes	clostridia	clostridiales	clostridiaceae	clostridium	clostridium sp.	brown
V614	firmicutes	clostridia	clostridiales	clostridiaceae	clostridium	clostridium sp.	brown
V617	firmicutes	clostridia	clostridiales	clostridiaceae	clostridium	clostridium thiosulfatireducens	brown
V618	firmicutes	clostridia	clostridiales	clostridiaceae	clostridium	clostridium spp.	brown
V621	firmicutes	clostridia	clostridiales	clostridiaceae	clostridium	clostridium spp.	brown
V622	firmicutes	clostridia	clostridiales	clostridiaceae	clostridium	clostridium sp.	brown
V623	firmicutes	clostridia	clostridiales	clostridiaceae	clostridium	clostridium spp.	brown
V830	firmicutes	bacilli	bacillales	bacillaceae	bacillus	bacillus spp.	brown
V871	firmicutes	clostridia	clostridiales	clostridiaceae	clostridium	clostridium spp.	brown
V1777	firmicutes	clostridia	clostridiales	clostridiaceae	clostridium	clostridium spp.	brown
V1778	firmicutes	clostridia	clostridiales	clostridiaceae	clostridium	clostridium fallax	brown
V1780	firmicutes	clostridia	clostridiales	clostridiaceae	clostridium	clostridium sp.	brown
V1782	firmicutes	clostridia	clostridiales	clostridiaceae	clostridium	clostridium thiosulfatireducens	brown
V1784	firmicutes	clostridia	clostridiales	clostridiaceae	clostridium	clostridium thiosulfatireducens	brown
V1785	firmicutes	clostridia	clostridiales	clostridiaceae	clostridium	clostridium sp.	brown
V1786	firmicutes	clostridia	clostridiales	clostridiaceae	clostridium	clostridium spp.	brown
V1787	firmicutes	clostridia	clostridiales	clostridiaceae	clostridium	clostridium spp.	brown
V1788	firmicutes	clostridia	clostridiales	clostridiaceae	clostridium	clostridium spp.	brown
V1789	firmicutes	clostridia	clostridiales	clostridiaceae	clostridium	clostridium spp.	brown
V1791	firmicutes	clostridia	clostridiales	clostridiaceae	clostridium	clostridium sp.	brown
V1792	firmicutes	clostridia	clostridiales	clostridiaceae	clostridium	clostridium thiosulfatireducens	brown
V1793	firmicutes	clostridia	clostridiales	clostridiaceae	clostridium	clostridium sp.	brown
V1794	firmicutes	clostridia	clostridiales	clostridiaceae	clostridium	clostridium spp.	brown
V1795	firmicutes	clostridia	clostridiales	clostridiaceae	clostridium	clostridium thiosulfatireducens	brown
V1799	firmicutes	clostridia	clostridiales	clostridiaceae	clostridium	clostridium thiosulfatireducens	brown
V1803	firmicutes	clostridia	clostridiales	clostridiaceae	clostridium	clostridium thiosulfatireducens	brown
V1805	firmicutes	clostridia	clostridiales	clostridiaceae	clostridium	clostridium thiosulfatireducens	brown
V1806	firmicutes	clostridia	clostridiales	clostridiaceae	clostridium	clostridium spp.	brown
V1807	firmicutes	clostridia	clostridiales	clostridiaceae	clostridium	clostridium thiosulfatireducens	brown
V1811	firmicutes	clostridia	clostridiales	clostridiaceae	clostridium	clostridium sp.	brown
V1812	firmicutes	clostridia	clostridiales	clostridiaceae	clostridium	clostridium sp.	brown
V1814	firmicutes	clostridia	clostridiales	ruminococcaceae	acetivibrio	acetivibrio spp.	brown
V1815	firmicutes	clostridia	clostridiales	clostridiales family xi. incertae sedis	sedimentibacter	sedimentibacter spp.	brown
V1817	firmicutes	clostridia	clostridiales	clostridiaceae	clostridium	clostridium spp.	brown
V1818	firmicutes	clostridia	clostridiales	clostridiaceae	clostridium	clostridium scatologenes	brown
V1820	firmicutes	clostridia	clostridiales	clostridiaceae	clostridium	clostridium thiosulfatireducens	brown
V1827	firmicutes	clostridia	clostridiales	clostridiaceae	clostridium	clostridium sp.	brown
V1828	firmicutes	clostridia	clostridiales	clostridiaceae	clostridium	clostridium thiosulfatireducens	brown
V1829	firmicutes	clostridia	clostridiales	clostridiaceae	clostridium	clostridium scatologenes	brown
V1830	firmicutes	clostridia	clostridiales	clostridiaceae	clostridium	clostridium enrichment	brown
V1832	firmicutes	clostridia	clostridiales	clostridiaceae	clostridium	clostridium sp.	brown
V1844	firmicutes	clostridia	clostridiales	clostridiaceae	clostridium	clostridium enrichment	brown
V1862	firmicutes	clostridia	clostridiales	clostridiaceae	clostridium	clostridium spp.	brown
V1864	firmicutes	clostridia	clostridiales	clostridiaceae	clostridium	clostridium sp.	brown
V1866	firmicutes	clostridia	clostridiales	clostridiaceae	clostridium	clostridium thiosulfatireducens	brown
V1867	firmicutes	clostridia	clostridiales	clostridiaceae	clostridium	clostridium spp.	brown
V1868	firmicutes	clostridia	clostridiales	clostridiaceae	clostridium	clostridium thiosulfatireducens	brown
V1893	firmicutes	bacilli	bacillales	planococcaceae	sporosarcina	sporosarcina ginsengisoli	brown
V1894	firmicutes	clostridia	clostridiales	clostridiaceae	clostridium	clostridium sp.	brown
V1948	firmicutes	clostridia	clostridiales	clostridiaceae	clostridium	clostridium thiosulfatireducens	brown
V1949	firmicutes	clostridia	clostridiales	clostridiaceae	clostridium	clostridium thiosulfatireducens	brown
V1951	firmicutes	clostridia	clostridiales	clostridiaceae	clostridium	clostridium sp.	brown
V1953	firmicutes	bacilli	bacillales	paenibacillaceae	paenibacillus	paenibacillus sp.	brown
V1954	firmicutes	clostridia	clostridiales	clostridiaceae	clostridium	clostridium spp.	brown
V1956	firmicutes	clostridia	clostridiales	clostridiaceae	clostridium	clostridium spp.	brown
V1958	firmicutes	clostridia	clostridiales	clostridiaceae	clostridium	clostridium sp.	brown
V1987	firmicutes	clostridia	clostridiales	clostridiaceae	clostridium	clostridium sp.	brown
V1988	firmicutes	clostridia	clostridiales	clostridiaceae	clostridium	clostridium thiosulfatireducens	brown
V1992	firmicutes	clostridia	clostridiales	clostridiaceae	clostridium	clostridium thiosulfatireducens	brown
V1998	firmicutes	clostridia	clostridiales	clostridiaceae	clostridium	clostridium sp.	brown
V2139	firmicutes	clostridia	clostridiales	clostridiaceae	clostridium	clostridium sp.	brown
V2151	firmicutes	clostridia	clostridiales	clostridiaceae	clostridium	clostridium spp.	brown
V2152	firmicutes	clostridia	clostridiales	clostridiaceae	clostridium	clostridium spp.	brown
V2153	firmicutes	clostridia	clostridiales	clostridiaceae	clostridium	clostridium spp.	brown
V2160	firmicutes	clostridia	clostridiales	peptococcaceae	desulfotomaculum	desulfotomaculum sp.	brown
V2234	firmicutes	clostridia	clostridiales	clostridiaceae	clostridium	clostridium sp.	brown
V2300	firmicutes	clostridia	clostridiales	clostridiaceae	clostridium	clostridium spp.	brown
V2314	firmicutes	clostridia	clostridiales	clostridiaceae	clostridium	clostridium spp.	brown
V2458	firmicutes	clostridia	clostridiales	clostridiaceae	clostridium	clostridium spp.	brown
V2459	firmicutes	clostridia	clostridiales	clostridiaceae	clostridium	clostridium spp.	brown
V2460	firmicutes	clostridia	clostridiales	clostridiaceae	clostridium	clostridium spp.	brown
V2461	firmicutes	clostridia	clostridiales	clostridiaceae	clostridium	clostridium spp.	brown
V2462	firmicutes	clostridia	clostridiales	clostridiaceae	clostridium	clostridium spp.	brown
V2463	firmicutes	clostridia	clostridiales	clostridiaceae	clostridium	clostridium spp.	brown
V2464	firmicutes	clostridia	clostridiales	lachnospiraceae	lachnoclostridium	clostridium fimetarium	brown
V2465	firmicutes	clostridia	clostridiales	clostridiaceae	clostridium	clostridium sp.	brown
V2466	firmicutes	clostridia	clostridiales	clostridiaceae	clostridium	clostridium diolis	brown
V2467	firmicutes	clostridia	clostridiales	clostridiaceae	clostridium	clostridium sp.	brown
V2468	firmicutes	clostridia	clostridiales	clostridiaceae	clostridium	clostridium spp.	brown
V2469	firmicutes	clostridia	clostridiales	clostridiaceae	clostridium	clostridium nitrophenolicum	brown
V2470	firmicutes	clostridia	clostridiales	clostridiaceae	clostridium	clostridium spp.	brown
V2471	firmicutes	clostridia	clostridiales	clostridiaceae	clostridium	clostridium sp.	brown
V2472	firmicutes	clostridia	clostridiales	clostridiaceae	clostridium	clostridium sp.	brown
V2473	firmicutes	clostridia	clostridiales	clostridiaceae	clostridium	clostridium sp.	brown
V2474	firmicutes	clostridia	clostridiales	clostridiaceae	clostridium	clostridium thiosulfatireducens	brown
V2475	firmicutes	clostridia	clostridiales	clostridiaceae	clostridium	clostridium spp.	brown
V2476	firmicutes	clostridia	clostridiales	clostridiaceae	clostridium	clostridium sp.	brown
V2477	firmicutes	clostridia	clostridiales	clostridiaceae	clostridium	clostridium spp.	brown
V2478	firmicutes	clostridia	clostridiales	clostridiaceae	clostridium	clostridium spp.	brown
V2479	firmicutes	clostridia	clostridiales	clostridiaceae	clostridium	clostridium nitrophenolicum	brown
V2480	firmicutes	clostridia	clostridiales	clostridiaceae	clostridium	clostridium thiosulfatireducens	brown
V2481	firmicutes	clostridia	clostridiales	peptococcaceae	desulfitobacterium	desulfitobacterium spp.	brown
V2482	firmicutes	clostridia	clostridiales	clostridiaceae	clostridium	clostridium sp.	brown
V2483	firmicutes	clostridia	clostridiales	clostridiaceae	clostridium	clostridium thiosulfatireducens	brown
V2484	firmicutes	clostridia	clostridiales	clostridiaceae	clostridium	clostridium sp.	brown
V2485	firmicutes	clostridia	clostridiales	clostridiaceae	clostridium	clostridium sp.	brown
V2486	firmicutes	clostridia	clostridiales	clostridiaceae	clostridium	clostridium sp.	brown
V2487	firmicutes	clostridia	clostridiales	clostridiaceae	clostridium	clostridium enrichment	brown
V2488	firmicutes	clostridia	clostridiales	clostridiaceae	clostridium	clostridium sp.	brown
V2489	firmicutes	clostridia	clostridiales	clostridiaceae	clostridium	clostridium sp.	brown
V2490	firmicutes	clostridia	clostridiales	clostridiaceae	clostridium	clostridium sp.	brown
V2491	firmicutes	clostridia	clostridiales	clostridiaceae	clostridium	clostridium sp.	brown
V2492	firmicutes	clostridia	clostridiales	clostridiaceae	clostridium	clostridium sp.	brown
V2493	firmicutes	clostridia	clostridiales	clostridiaceae	clostridium	clostridium spp.	brown
V2494	firmicutes	clostridia	clostridiales	clostridiaceae	clostridium	clostridium sp.	brown
V2495	firmicutes	clostridia	clostridiales	clostridiaceae	clostridium	clostridium spp.	brown
V2496	firmicutes	clostridia	clostridiales	clostridiaceae	clostridium	clostridium thiosulfatireducens	brown
V2497	firmicutes	clostridia	clostridiales	clostridiaceae	clostridium	clostridium spp.	brown
V2498	firmicutes	clostridia	clostridiales	clostridiaceae	clostridium	clostridium spp.	brown
V2499	firmicutes	clostridia	clostridiales	lachnospiraceae	lachnoclostridium	clostridium populeti	brown
V2500	firmicutes	bacilli	bacillales	bacillaceae	bacillus	bacillus spp.	brown
V2501	firmicutes	clostridia	clostridiales	clostridiaceae	clostridium	clostridium spp.	brown
V2502	firmicutes	clostridia	clostridiales	clostridiaceae	clostridium	clostridium sp.	brown
V2503	firmicutes	clostridia	clostridiales	clostridiaceae	clostridium	clostridium sp.	brown
V2504	firmicutes	clostridia	clostridiales	clostridiaceae	clostridium	clostridium thiosulfatireducens	brown
V2505	firmicutes	clostridia	clostridiales	clostridiaceae	clostridium	clostridium sp.	brown
V2506	firmicutes	clostridia	clostridiales	clostridiaceae	clostridium	clostridium sp.	brown
V2507	firmicutes	clostridia	clostridiales	clostridiaceae	clostridium	clostridium sp.	brown
V2508	firmicutes	clostridia	clostridiales	clostridiaceae	clostridium	clostridium spp.	brown
V2509	firmicutes	clostridia	clostridiales	clostridiaceae	clostridium	clostridium spp.	brown
V2510	firmicutes	clostridia	clostridiales	lachnospiraceae	lachnoclostridium	eubacterium contortum	brown
V2511	firmicutes	clostridia	clostridiales	clostridiaceae	clostridium	clostridium spp.	brown
V2512	firmicutes	clostridia	clostridiales	clostridiaceae	clostridium	clostridium sp.	brown
V2513	firmicutes	clostridia	clostridiales	clostridiaceae	clostridium	clostridium sp.	brown
V2514	firmicutes	clostridia	clostridiales	clostridiaceae	clostridium	clostridium sp.	brown
V2515	firmicutes	clostridia	clostridiales	clostridiaceae	clostridium	clostridium spp.	brown
V2516	firmicutes	clostridia	clostridiales	clostridiaceae	clostridium	clostridium thiosulfatireducens	brown
V2517	firmicutes	clostridia	clostridiales	clostridiaceae	clostridium	clostridium sp.	brown
V2518	firmicutes	clostridia	clostridiales	clostridiaceae	clostridium	clostridium magnum	brown
V2519	firmicutes	clostridia	clostridiales	clostridiaceae	clostridium	clostridium sp.	brown
V2520	firmicutes	clostridia	clostridiales	clostridiaceae	clostridium	clostridium spp.	brown
V2521	firmicutes	clostridia	clostridiales	clostridiaceae	clostridium	clostridium sp.	brown
V2522	firmicutes	clostridia	clostridiales	clostridiaceae	clostridium	clostridium spp.	brown
V2523	firmicutes	clostridia	clostridiales	clostridiaceae	clostridium	clostridium sp.	brown
V2524	firmicutes	clostridia	clostridiales	clostridiaceae	clostridium	clostridium magnum	brown
V2525	firmicutes	clostridia	clostridiales	clostridiaceae	clostridium	clostridium sp.	brown
V2526	firmicutes	clostridia	clostridiales	clostridiaceae	clostridium	clostridium thiosulfatireducens	brown
V2527	firmicutes	clostridia	clostridiales	clostridiaceae	clostridium	clostridium spp.	brown
V2528	firmicutes	clostridia	clostridiales	clostridiaceae	clostridium	clostridium sp.	brown
V2529	firmicutes	clostridia	clostridiales	clostridiaceae	clostridium	clostridium spp.	brown
V2530	firmicutes	clostridia	clostridiales	clostridiaceae	clostridium	clostridium saccharoperbutylacetonicum	brown
V2532	firmicutes	clostridia	clostridiales	clostridiaceae	clostridium	clostridium sp.	brown
V2533	firmicutes	clostridia	clostridiales	clostridiaceae	clostridium	clostridium sp.	brown
V2534	firmicutes	clostridia	clostridiales	clostridiaceae	clostridium	clostridium sp.	brown
V2537	firmicutes	negativicutes	selenomonadales	veillonellaceae	pelosinus	pelosinus sp.	brown
V2538	firmicutes	clostridia	clostridiales	clostridiaceae	clostridium	clostridium tunisiense	brown
V2539	firmicutes	clostridia	clostridiales	clostridiaceae	clostridium	clostridium diolis	brown
V2540	firmicutes	clostridia	clostridiales	clostridiaceae	clostridium	clostridium spp.	brown
V2541	firmicutes	clostridia	clostridiales	clostridiaceae	clostridium	clostridium sp.	brown
V2543	firmicutes	clostridia	clostridiales	clostridiaceae	clostridium	clostridium sp.	brown
V2544	firmicutes	bacilli	bacillales	paenibacillaceae	paenibacillus	paenibacillus sp.	brown
V2545	firmicutes	clostridia	clostridiales	clostridiaceae	clostridium	clostridium sp.	brown
V2546	firmicutes	clostridia	clostridiales	clostridiaceae	clostridium	clostridium spp.	brown
V2547	firmicutes	clostridia	clostridiales	clostridiaceae	clostridium	clostridium sp.	brown
V2553	firmicutes	clostridia	clostridiales	clostridiaceae	clostridium	clostridium sp.	brown
V2554	firmicutes	clostridia	clostridiales	clostridiaceae	sarcina	sarcina ventriculi	brown
V2563	firmicutes	clostridia	clostridiales	clostridiaceae	clostridium	clostridium spp.	brown
V2566	firmicutes	clostridia	clostridiales	clostridiaceae	clostridium	clostridium sp.	brown
V2567	firmicutes	clostridia	clostridiales	clostridiaceae	clostridium	clostridium lundense	brown
V2569	firmicutes	clostridia	clostridiales	clostridiaceae	clostridium	clostridium sp.	brown
V2576	firmicutes	clostridia	clostridiales	clostridiaceae	clostridium	clostridium sp.	brown
V2580	firmicutes	bacilli	bacillales	paenibacillaceae	paenibacillus	paenibacillus sp.	brown
V2583	firmicutes	clostridia	clostridiales	clostridiaceae	clostridium	clostridium sp.	brown
V2604	firmicutes	clostridia	clostridiales	clostridiaceae	clostridium	clostridium spp.	brown
V2675	firmicutes	clostridia	clostridiales	clostridiaceae	clostridium	clostridium spp.	brown
V2679	firmicutes	clostridia	clostridiales	clostridiaceae	clostridium	clostridium tunisiense	brown
V2680	firmicutes	clostridia	clostridiales	clostridiaceae	clostridium	clostridium sp.	brown
V2681	firmicutes	clostridia	clostridiales	clostridiaceae	clostridium	clostridium spp.	brown
V2724	firmicutes	clostridia	clostridiales	clostridiaceae	clostridium	clostridium sp.	brown
V2825	firmicutes	clostridia	clostridiales	clostridiaceae	clostridium	clostridium sp.	brown
V2826	firmicutes	clostridia	clostridiales	clostridiaceae	clostridium	clostridium saccharoperbutylacetonicum	brown
V2860	firmicutes	clostridia	clostridiales	clostridiaceae	clostridium	clostridium sp.	brown
V2862	firmicutes	clostridia	clostridiales	clostridiaceae	clostridium	clostridium sp.	brown
V2984	firmicutes	clostridia	clostridiales	clostridiaceae	clostridium	clostridium thiosulfatireducens	brown
V2985	firmicutes	clostridia	clostridiales	clostridiaceae	clostridium	clostridium sp.	brown
V2986	firmicutes	clostridia	clostridiales	clostridiaceae	clostridium	clostridium spp.	brown
V2987	firmicutes	clostridia	clostridiales	clostridiaceae	clostridium	clostridium sp.	brown
V2988	firmicutes	clostridia	clostridiales	lachnospiraceae	lachnoclostridium	clostridium sphenoides	brown
V2989	firmicutes	clostridia	clostridiales	clostridiaceae	clostridium	clostridium spp.	brown
V2990	firmicutes	clostridia	clostridiales	clostridiaceae	clostridium	clostridium spp.	brown
V2991	firmicutes	clostridia	clostridiales	clostridiaceae	clostridium	clostridium spp.	brown
V2992	firmicutes	clostridia	clostridiales	clostridiaceae	clostridium	clostridium spp.	brown
V2993	firmicutes	clostridia	clostridiales	clostridiaceae	clostridium	clostridium taeniosporum	brown
V2995	firmicutes	clostridia	clostridiales	clostridiaceae	clostridium	clostridium spp.	brown
V2997	firmicutes	clostridia	clostridiales	clostridiaceae	clostridium	clostridium spp.	brown
V2998	firmicutes	clostridia	clostridiales	clostridiaceae	clostridium	clostridium spp.	brown
V2999	firmicutes	clostridia	clostridiales	clostridiaceae	clostridium	clostridium enrichment	brown
V3000	firmicutes	clostridia	clostridiales	clostridiaceae	clostridium	clostridium spp.	brown
V3001	firmicutes	clostridia	clostridiales	clostridiaceae	clostridium	clostridium spp.	brown
V3002	firmicutes	clostridia	clostridiales	clostridiaceae	clostridium	clostridium sp.	brown
V3003	firmicutes	clostridia	clostridiales	clostridiaceae	clostridium	clostridium spp.	brown
V3004	firmicutes	bacilli	bacillales	bacillaceae	bacillus	bacillus coagulans	brown
V3005	firmicutes	clostridia	clostridiales	clostridiaceae	clostridium	clostridium spp.	brown
V3006	firmicutes	bacilli	bacillales	bacillaceae	bacillus	bacillus spp.	brown
V3008	firmicutes	clostridia	clostridiales	clostridiaceae	clostridium	clostridium tertium	brown
V3009	firmicutes	clostridia	clostridiales	clostridiaceae	clostridium	clostridium saccharobutylicum	brown
V3010	firmicutes	clostridia	clostridiales	clostridiaceae	clostridium	clostridium sp.	brown
V3011	firmicutes	clostridia	clostridiales	clostridiaceae	clostridium	clostridium spp.	brown
V3012	firmicutes	clostridia	clostridiales	clostridiaceae	clostridium	clostridium spp.	brown
V3014	firmicutes	clostridia	clostridiales	clostridiaceae	clostridium	clostridium favososporum	brown
V3017	firmicutes	bacilli	bacillales	paenibacillaceae	paenibacillus	paenibacillus spp.	brown
V3024	firmicutes	clostridia	clostridiales	clostridiaceae	clostridium	clostridium sp.	brown
V3048	firmicutes	bacilli	bacillales	paenibacillaceae	paenibacillus	paenibacillus sp.	brown
V3049	firmicutes	clostridia	clostridiales	clostridiaceae	clostridium	clostridium sp.	brown
V3063	firmicutes	clostridia	clostridiales	clostridiaceae	clostridium	clostridium spp.	brown
V3359	firmicutes	clostridia	clostridiales	clostridiaceae	clostridium	clostridium spp.	brown
V3361	firmicutes	clostridia	clostridiales	clostridiaceae	clostridium	clostridium saccharobutylicum	brown
V3362	firmicutes	clostridia	clostridiales	clostridiaceae	clostridium	clostridium intestinale	brown
V3363	firmicutes	clostridia	clostridiales	clostridiaceae	clostridium	clostridium spp.	brown
V3370	firmicutes	clostridia	clostridiales	clostridiaceae	clostridium	clostridium sp.	brown
V3395	firmicutes	bacilli	bacillales	paenibacillaceae	paenibacillus	paenibacillus sp.	brown
V3683	firmicutes	clostridia	clostridiales	clostridiaceae	clostridium	clostridium scatologenes	brown
V3684	firmicutes	clostridia	clostridiales	clostridiaceae	clostridium	clostridium enrichment	brown
V3686	firmicutes	clostridia	clostridiales	clostridiaceae	clostridium	clostridium sp.	brown
V3687	firmicutes	clostridia	clostridiales	clostridiaceae	clostridium	clostridium sp.	brown
V3689	firmicutes	clostridia	clostridiales	clostridiaceae	clostridium	clostridium spp.	brown
V3691	firmicutes	clostridia	clostridiales	clostridiaceae	clostridium	clostridium peptidivorans	brown
V3692	firmicutes	clostridia	clostridiales	clostridiaceae	clostridium	clostridium tunisiense	brown
V3700	firmicutes	clostridia	clostridiales	clostridiaceae	clostridium	clostridium thiosulfatireducens	brown
V3713	firmicutes	bacilli	bacillales	bacillaceae	geobacillus	geobacillus toebii	brown
V3723	firmicutes	bacilli	bacillales	paenibacillaceae	paenibacillus	paenibacillus xylanilyticus	brown
V4102	firmicutes	clostridia	clostridiales	clostridiaceae	clostridium	clostridium sp.	brown
V4105	firmicutes	clostridia	clostridiales	clostridiaceae	clostridium	clostridium thiosulfatireducens	brown
V4110	firmicutes	clostridia	clostridiales	clostridiaceae	clostridium	clostridium thiosulfatireducens	brown
V4112	firmicutes	clostridia	clostridiales	clostridiaceae	clostridium	clostridium sp.	brown
V4113	firmicutes	clostridia	clostridiales	clostridiaceae	clostridium	clostridium thiosulfatireducens	brown
V4118	firmicutes	clostridia	clostridiales	clostridiaceae	clostridium	clostridium enrichment	brown
V4121	firmicutes	clostridia	clostridiales	clostridiaceae	clostridium	clostridium sp.	brown
V4128	firmicutes	clostridia	clostridiales	clostridiaceae	clostridium	clostridium sp.	brown
V4133	firmicutes	clostridia	clostridiales	clostridiaceae	clostridium	clostridium sp.	brown
V4145	firmicutes	clostridia	clostridiales	clostridiaceae	clostridium	clostridium spp.	brown
V199	gemmatimonadetes	gemmatimonadetes	gemmatimonadales	gemmatimonadaceae	gemmatimonas	gemmatimonas spp.	brown
V602	gemmatimonadetes	gemmatimonadetes	gemmatimonadales	gemmatimonadaceae	gemmatimonas	gemmatimonas spp.	brown
V930	gemmatimonadetes	gemmatimonadetes	gemmatimonadales	gemmatimonadaceae	gemmatimonas	gemmatimonas spp.	brown
V1955	gemmatimonadetes	gemmatimonadetes	gemmatimonadales	gemmatimonadaceae	gemmatimonas	gemmatimonas spp.	brown
V3052	gemmatimonadetes	gemmatimonadetes	gemmatimonadales	gemmatimonadaceae	gemmatimonas	gemmatimonas spp.	brown
V5329	glomeromycota	glomeromycetes	diversisporales	diversisporaceae	diversispora	diversispora spurca	brown
V182	planctomycetes	planctomycetia	planctomycetales	planctomycetaceae	gemmata	gemmata spp.	brown
V29	proteobacteria	gammaproteobacteria	enterobacteriales	enterobacteriaceae	enterobacter	enterobacter hormaechei	brown
V42	proteobacteria	gammaproteobacteria	enterobacteriales	enterobacteriaceae	cronobacter	cronobacter muytjensii	brown
V52	proteobacteria	alphaproteobacteria	rhizobiales	bradyrhizobiaceae	rhodopseudomonas	rhodopseudomonas spp.	brown
V185	proteobacteria	gammaproteobacteria	xanthomonadales	xanthomonadaceae	thermomonas	thermomonas spp.	brown
V193	proteobacteria	gammaproteobacteria	xanthomonadales	xanthomonadaceae	lysobacter	lysobacter soli	brown
V590	proteobacteria	alphaproteobacteria	rhizobiales	phyllobacteriaceae	mesorhizobium	mesorhizobium sp.	brown
V592	proteobacteria	gammaproteobacteria	pseudomonadales	pseudomonadaceae	pseudomonas	pseudomonas sp.	brown
V1783	proteobacteria	gammaproteobacteria	enterobacteriales	enterobacteriaceae	cronobacter	cronobacter muytjensii	brown
V1826	proteobacteria	alphaproteobacteria	rhizobiales	phyllobacteriaceae	mesorhizobium	mesorhizobium spp.	brown
V1933	proteobacteria	alphaproteobacteria	rhodobacterales	rhodobacteraceae	paracoccus	paracoccus aminovorans	brown
V1961	proteobacteria	deltaproteobacteria	myxococcales	nannocystaceae	nannocystis	nannocystis spp.	brown
V1984	proteobacteria	gammaproteobacteria	enterobacteriales	enterobacteriaceae	enterobacter	enterobacter hormaechei	brown
V2158	proteobacteria	alphaproteobacteria	sphingomonadales	sphingomonadaceae	kaistobacter	kaistobacter spp.	brown
V2169	proteobacteria	alphaproteobacteria	sphingomonadales	erythrobacteraceae	altererythrobacter	alterierythrobacter sp.	brown
V2208	proteobacteria	gammaproteobacteria	xanthomonadales	xanthomonadaceae	dyella	dyella sp.	brown
V2542	proteobacteria	gammaproteobacteria	enterobacteriales	enterobacteriaceae	klebsiella	klebsiella spp.	brown
V2552	proteobacteria	gammaproteobacteria	enterobacteriales	enterobacteriaceae	enterobacter	enterobacter hormaechei	brown
V2677	proteobacteria	gammaproteobacteria	enterobacteriales	enterobacteriaceae	enterobacter	enterobacter hormaechei	brown
V2717	proteobacteria	gammaproteobacteria	thiotrichales	thiotrichaceae	beggiatoa	beggiatoa spp.	brown
V3109	proteobacteria	alphaproteobacteria	sphingomonadales	sphingomonadaceae	sphingomonas	sphingomonas spp.	brown
V3360	proteobacteria	gammaproteobacteria	enterobacteriales	enterobacteriaceae	cronobacter	cronobacter muytjensii	brown
V3367	proteobacteria	gammaproteobacteria	enterobacteriales	enterobacteriaceae	escherichia	escherichia senegalensis	brown
V3444	proteobacteria	deltaproteobacteria	desulfuromonadales	pelobacteraceae	pelobacter	pelobacter spp.	brown
V3578	proteobacteria	alphaproteobacteria	rhizobiales	bradyrhizobiaceae	rhodopseudomonas	rhodopseudomonas spp.	brown
V3814	proteobacteria	alphaproteobacteria	rhizobiales	phyllobacteriaceae	mesorhizobium	mesorhizobium sp.	brown
V4059	proteobacteria	gammaproteobacteria	pseudomonadales	moraxellaceae	acinetobacter	acinetobacter radioresistens	brown
V4210	proteobacteria	gammaproteobacteria	xanthomonadales	xanthomonadaceae	luteimonas	luteimonas sp.	brown
V4415	proteobacteria	gammaproteobacteria	xanthomonadales	xanthomonadaceae	thermomonas	thermomonas spp.	brown
V4678	proteobacteria	alphaproteobacteria	rhizobiales	rhizobiaceae	rhizobium	rhizobium cellulosilyticus	brown
V4788	proteobacteria	deltaproteobacteria	myxococcales	anaeromyxobacteraceae	anaeromyxobacter	anaeromyxobacter spp.	brown
V4851	proteobacteria	alphaproteobacteria	sphingomonadales	sphingomonadaceae	kaistobacter	kaistobacter spp.	brown
V2536	tenericutes	mollicutes	acholeplasmatales	acholeplasmataceae	candidatus phytoplasma	sugarcane phytoplasma (uncharacterized)	brown
V1917	verrucomicrobia	verrucomicrobiae	verrucomicrobiales	verrucomicrobiaceae	prosthecobacter	prosthecobacter spp.	brown
V5274	zygomycota	mortierellomycotina	mortierellales	mortierellaceae	mortierella	mortierella sp.	brown
V5319	ascomycota	saccharomycetes	saccharomycetales	dipodascaceae	galactomyces	galactomyces geotrichum	green
V5336	ascomycota	sordariomycetes	hypocreales	nectriaceae	fusarium	fusarium oxysporum	green
V5350	ascomycota	saccharomycetes	saccharomycetales	dipodascaceae	galactomyces	galactomyces geotrichum	green
V5352	ascomycota	saccharomycetes	saccharomycetales	dipodascaceae	galactomyces	galactomyces geotrichum	green
V5354	ascomycota	sordariomycetes	hypocreales	nectriaceae	fusarium	fusarium oxysporum	green
V5356	ascomycota	saccharomycetes	saccharomycetales	dipodascaceae	galactomyces	galactomyces geotrichum	green
V5358	ascomycota	saccharomycetes	saccharomycetales	dipodascaceae	galactomyces	galactomyces geotrichum	green
V5359	ascomycota	saccharomycetes	saccharomycetales	dipodascaceae	galactomyces	galactomyces geotrichum	green
V5361	ascomycota	saccharomycetes	saccharomycetales	dipodascaceae	galactomyces	galactomyces geotrichum	green
V5403	ascomycota	saccharomycetes	saccharomycetales	dipodascaceae	galactomyces	galactomyces geotrichum	green
V5404	ascomycota	saccharomycetes	saccharomycetales	dipodascaceae	galactomyces	galactomyces geotrichum	green
V5405	ascomycota	saccharomycetes	saccharomycetales	dipodascaceae	galactomyces	galactomyces geotrichum	green
V5409	ascomycota	saccharomycetes	saccharomycetales	dipodascaceae	galactomyces	galactomyces geotrichum	green
V5413	ascomycota	saccharomycetes	saccharomycetales	dipodascaceae	galactomyces	galactomyces geotrichum	green
V5415	ascomycota	saccharomycetes	saccharomycetales	dipodascaceae	galactomyces	galactomyces geotrichum	green
V5418	ascomycota	saccharomycetes	saccharomycetales	dipodascaceae	galactomyces	galactomyces geotrichum	green
V5454	ascomycota	sordariomycetes	hypocreales	nectriaceae	fusarium	fusarium solani	green
V5458	ascomycota	saccharomycetes	saccharomycetales	dipodascaceae	galactomyces	galactomyces geotrichum	green
V5460	ascomycota	saccharomycetes	saccharomycetales	dipodascaceae	galactomyces	galactomyces geotrichum	green
V5465	ascomycota	sordariomycetes	hypocreales	nectriaceae	fusarium	fusarium solani	green
V5470	ascomycota	saccharomycetes	saccharomycetales	dipodascaceae	galactomyces	galactomyces geotrichum	green
V5472	ascomycota	saccharomycetes	saccharomycetales	dipodascaceae	galactomyces	galactomyces geotrichum	green
V5473	ascomycota	saccharomycetes	saccharomycetales	dipodascaceae	galactomyces	galactomyces geotrichum	green
V5478	ascomycota	saccharomycetes	saccharomycetales	dipodascaceae	galactomyces	galactomyces geotrichum	green
V5501	ascomycota	saccharomycetes	saccharomycetales	dipodascaceae	galactomyces	galactomyces geotrichum	green
V5507	ascomycota	sordariomycetes	hypocreales	nectriaceae	fusarium	fusarium oxysporum	green
V5511	ascomycota	sordariomycetes	hypocreales	nectriaceae	fusarium	nectria haematococca	green
V5512	ascomycota	saccharomycetes	saccharomycetales	dipodascaceae	galactomyces	galactomyces geotrichum	green
V5514	ascomycota	saccharomycetes	saccharomycetales	dipodascaceae	galactomyces	galactomyces geotrichum	green
V5516	ascomycota	saccharomycetes	saccharomycetales	dipodascaceae	galactomyces	galactomyces geotrichum	green
V5529	ascomycota	sordariomycetes	hypocreales	nectriaceae	fusarium	fusarium sp.	green
V5531	ascomycota	sordariomycetes	hypocreales	nectriaceae	fusarium	fusarium sp.	green
V5532	ascomycota	sordariomycetes	hypocreales	nectriaceae	fusarium	fusarium sp.	green
V5533	ascomycota	sordariomycetes	hypocreales	nectriaceae	fusarium	gibberella fujikuroi	green
V5534	ascomycota	saccharomycetes	saccharomycetales	dipodascaceae	galactomyces	galactomyces geotrichum	green
V5536	ascomycota	saccharomycetes	saccharomycetales	dipodascaceae	galactomyces	galactomyces geotrichum	green
V5537	ascomycota	sordariomycetes	hypocreales	nectriaceae	fusarium	nectria haematococca	green
V5538	ascomycota	sordariomycetes	hypocreales	nectriaceae	fusarium	fusarium sp.	green
V5539	ascomycota	saccharomycetes	saccharomycetales	dipodascaceae	galactomyces	galactomyces geotrichum	green
V5541	ascomycota	saccharomycetes	saccharomycetales	dipodascaceae	galactomyces	galactomyces geotrichum	green
V5543	ascomycota	saccharomycetes	saccharomycetales	dipodascaceae	galactomyces	galactomyces geotrichum	green
V5544	ascomycota	sordariomycetes	hypocreales	nectriaceae	fusarium	fusarium oxysporum	green
V5545	ascomycota	sordariomycetes	hypocreales	nectriaceae	fusarium	fusarium oxysporum	green
V5568	ascomycota	saccharomycetes	saccharomycetales	dipodascaceae	galactomyces	galactomyces geotrichum	green
V5569	ascomycota	saccharomycetes	saccharomycetales	dipodascaceae	galactomyces	galactomyces geotrichum	green
V5570	ascomycota	sordariomycetes	hypocreales	nectriaceae	fusarium	fusarium oxysporum	green
V5571	ascomycota	saccharomycetes	saccharomycetales	dipodascaceae	galactomyces	galactomyces geotrichum	green
V5574	ascomycota	saccharomycetes	saccharomycetales	dipodascaceae	galactomyces	galactomyces geotrichum	green
V5578	ascomycota	sordariomycetes	hypocreales	nectriaceae	fusarium	fusarium oxysporum	green
V5623	ascomycota	saccharomycetes	saccharomycetales	dipodascaceae	galactomyces	galactomyces geotrichum	green
V5625	ascomycota	sordariomycetes	hypocreales	nectriaceae	fusarium	fusarium sp.	green
V5627	ascomycota	saccharomycetes	saccharomycetales	dipodascaceae	galactomyces	galactomyces geotrichum	green
V5630	ascomycota	sordariomycetes	hypocreales	nectriaceae	fusarium	nectria haematococca	green
V5634	ascomycota	saccharomycetes	saccharomycetales	dipodascaceae	galactomyces	galactomyces geotrichum	green
V24	bacteroidetes	sphingobacteriia	sphingobacteriales	chitinophagaceae	terrimonas	terrimonas spp.	green
V5417	basidiomycota	tremellomycetes	cystofilobasidiales	cystofilobasidiaceae	guehomyces	guehomyces pullulans	green
V5427	basidiomycota	agaricomycetes	corticiales	corticiaceae	sistotrema	sistotrema sp.	green
V36	firmicutes	bacilli	bacillales	paenibacillaceae	paenibacillus	paenibacillus sp.	green
V712	firmicutes	negativicutes	selenomonadales	veillonellaceae	pelosinus	pelosinus sp.	green
V1225	firmicutes	clostridia	clostridiales	eubacteriaceae	eubacterium	eubacterium spp.	green
V1689	firmicutes	bacilli	bacillales	bacillaceae	bacillus	bacillus spp.	green
V1781	firmicutes	clostridia	clostridiales	lachnospiraceae	roseburia	roseburia faecis	green
V1843	firmicutes	bacilli	bacillales	bacillaceae	bacillus	bacillus halodurans	green
V1854	firmicutes	bacilli	bacillales	bacillaceae	bacillus	bacillus sp.	green
V1935	firmicutes	bacilli	bacillales	planococcaceae	rummeliibacillus	rummeliibacillus stabekisii	green
V1957	firmicutes	clostridia	clostridiales	clostridiaceae	clostridium	clostridium sp.	green
V2099	firmicutes	clostridia	clostridiales	eubacteriaceae	eubacterium	eubacterium spp.	green
V2176	firmicutes	negativicutes	selenomonadales	veillonellaceae	anaerosinus	selenomonadaceae sb90	green
V2213	firmicutes	bacilli	bacillales	bacillaceae	bacillus	bacillus sp.	green
V2673	firmicutes	clostridia	clostridiales	clostridiaceae	clostridium	clostridium spp.	green
V2727	firmicutes	bacilli	bacillales	bacillaceae	bacillus	bacillus azotoformans	green
V2899	firmicutes	bacilli	bacillales	bacillaceae	bacillus	bacillus vireti	green
V3187	firmicutes	bacilli	bacillales	paenibacillaceae	paenibacillus	paenibacillus sp.	green
V3331	firmicutes	bacilli	bacillales	bacillaceae	bacillus	bacillus foraminis	green
V3702	firmicutes	bacilli	bacillales	bacillaceae	bacillus	bacillus sp.	green
V3710	firmicutes	bacilli	bacillales	bacillaceae	bacillus	bacillus sp.	green
V3855	firmicutes	bacilli	bacillales	bacillaceae	bacillus	bacillus azotoformans	green
V3904	firmicutes	bacilli	bacillales	planococcaceae	rummeliibacillus	rummeliibacillus stabekisii	green
V4134	firmicutes	bacilli	bacillales	bacillaceae	bacillus	bacillus spp.	green
V4464	firmicutes	bacilli	bacillales	bacillaceae	domibacillus	domibacillus sp.	green
V5021	planctomycetes	planctomycetia	planctomycetales	planctomycetaceae	pirellula	pirellula spp.	green
V136	proteobacteria	deltaproteobacteria	bdellovibrionales	bdellovibrionaceae	bdellovibrio	bdellovibrio spp.	green
V603	proteobacteria	gammaproteobacteria	enterobacteriales	enterobacteriaceae	enterobacter	enterobacter hormaechei	green
V1303	proteobacteria	alphaproteobacteria	rhizobiales	methylobacteriaceae	methylobacterium	methylobacterium sp.	green
V2028	proteobacteria	gammaproteobacteria	gammaproteobacteria	gammaproteobacteria	spongiibacter	spongiibacter marinus	green
V3321	proteobacteria	gammaproteobacteria	pseudomonadales	pseudomonadaceae	pseudomonas	pseudomonas mendocina	green
V3401	proteobacteria	gammaproteobacteria	pseudomonadales	moraxellaceae	acinetobacter	acinetobacter johnsonii	green
V3409	proteobacteria	gammaproteobacteria	pseudomonadales	pseudomonadaceae	pseudomonas	pseudomonas sp.	green
V4646	proteobacteria	gammaproteobacteria	pseudomonadales	pseudomonadaceae	azotobacter	azotobacter chroococcum	green
V376	acidobacteria	acidobacteriia	acidobacteriales	acidobacteriaceae	acidobacterium	acidobacterium spp.	grey
V985	acidobacteria	acidobacteriia	acidobacteriales	acidobacteriaceae	acidobacterium	acidobacterium spp.	grey
V1611	acidobacteria	acidobacteriia	acidobacteriales	acidobacteriaceae	acidobacterium	acidobacterium spp.	grey
V1798	acidobacteria	acidobacteriia	acidobacteriales	acidobacteriaceae	acidobacterium	acidobacterium spp.	grey
V1892	acidobacteria	holophagae	holophagales	holophagaceae	holophaga	holophaga spp.	grey
V1939	acidobacteria	acidobacteriia	acidobacteriales	acidobacteriaceae	candidatus koribacter	candidatus koribacter versatilis	grey
V2883	acidobacteria	acidobacteriia	acidobacteriales	acidobacteriaceae	candidatus koribacter	candidatus koribacter versatilis	grey
V35	actinobacteria	actinobacteria	actinomycetales	streptomycetaceae	streptomyces	streptomyces scabrisporus	grey
V123	actinobacteria	actinobacteria	actinomycetales	micrococcaceae	arthrobacter	arthrobacter spp.	grey
V214	actinobacteria	actinobacteria	acidimicrobiales	iamiaceae	iamia	iamia spp.	grey
V217	actinobacteria	actinobacteria	rubrobacterales	rubrobacteraceae	rubrobacter	rubrobacter spp.	grey
V316	actinobacteria	actinobacteria	solirubrobacterales	conexibacteraceae	conexibacter	conexibacter spp.	grey
V334	actinobacteria	actinobacteria	actinomycetales	geodermatophilaceae	blastococcus	blastococcus spp.	grey
V339	actinobacteria	actinobacteria	acidimicrobiales	acidimicrobiaceae	ferrithrix	ferrithrix spp.	grey
V688	actinobacteria	actinobacteria	actinomycetales	streptomycetaceae	streptomyces	streptomyces spp.	grey
V809	actinobacteria	actinobacteria	actinomycetales	nocardiopsaceae	nocardiopsis	nocardiopsis spp.	grey
V822	actinobacteria	actinobacteria	rubrobacterales	rubrobacteraceae	rubrobacter	rubrobacter spp.	grey
V918	actinobacteria	actinobacteria	actinomycetales	micromonosporaceae	micromonospora	micromonospora spp.	grey
V1163	actinobacteria	actinobacteria	acidimicrobiales	acidimicrobiaceae	aciditerrimonas	aciditerrimonas spp.	grey
V1195	actinobacteria	actinobacteria	actinomycetales	streptomycetaceae	parastreptomyces	parastreptomyces abscessus	grey
V1414	actinobacteria	actinobacteria	actinomycetales	micromonosporaceae	micromonospora	micromonospora spp.	grey
V1650	actinobacteria	actinobacteria	actinomycetales	actinomycetaceae	actinomyces	actinomyces spp.	grey
V2085	actinobacteria	actinobacteria	actinomycetales	streptomycetaceae	kitasatospora	kitasatospora spp.	grey
V2614	actinobacteria	actinobacteria	actinomycetales	nocardioidaceae	nocardioides	nocardioides maritimus	grey
V2617	actinobacteria	actinobacteria	actinomycetales	kineosporiaceae	pseudokineococcus	pseudokineococcus sp.	grey
V2732	actinobacteria	actinobacteria	solirubrobacterales	solirubrobacteraceae	solirubrobacter	solirubrobacter spp.	grey
V2760	actinobacteria	actinobacteria	actinomycetales	micromonosporaceae	dactylosporangium	dactylosporangium spp.	grey
V2843	actinobacteria	actinobacteria	actinomycetales	actinomycetaceae	actinomyces	actinomyces spp.	grey
V3220	actinobacteria	actinobacteria	solirubrobacterales	conexibacteraceae	conexibacter	conexibacter spp.	grey
V3491	actinobacteria	actinobacteria	solirubrobacterales	conexibacteraceae	conexibacter	conexibacter spp.	grey
V3588	actinobacteria	actinobacteria	actinomycetales	frankiaceae	frankia	frankia spp.	grey
V4953	actinobacteria	actinobacteria	actinomycetales	promicromonosporaceae	promicromonospora	promicromonospora sukumoe	grey
V5282	ascomycota	dothideomycetes	pleosporales	melanommataceae	herpotrichia	herpotrichia juniperi	grey
V5283	ascomycota	sordariomycetes	hypocreales	hypocreaceae	trichoderma	trichoderma stromaticum	grey
V5289	ascomycota	sordariomycetes	hypocreales	hypocreaceae	hypocrea	hypocrea pachybasioides	grey
V5290	ascomycota	sordariomycetes	hypocreales	hypocreales	stachybotrys	stachybotrys kampalensis	grey
V5293	ascomycota	sordariomycetes	sordariales	chaetomiaceae	zopfiella	zopfiella sp.	grey
V5370	ascomycota	dothideomycetes	pleosporales	melanommataceae	herpotrichia	herpotrichia juniperi	grey
V5376	ascomycota	sordariomycetes	hypocreales	hypocreaceae	trichoderma	trichoderma sp.	grey
V5383	ascomycota	sordariomycetes	hypocreales	nectriaceae	neonectria	neonectria sp.	grey
V5410	ascomycota	sordariomycetes	hypocreales	bionectriaceae	clonostachys	clonostachys sp.	grey
V5425	ascomycota	sordariomycetes	sordariales	lasiosphaeriaceae	cladorrhinum	cladorrhinum samala	grey
V5429	ascomycota	leotiomycetes	leotiomycetes	leotiomycetes	leohumicola	leohumicola minima	grey
V5433	ascomycota	eurotiomycetes	eurotiales	aspergillaceae	aspergillus	aspergillus niger	grey
V5442	ascomycota	dothideomycetes	pleosporales	lophiostomataceae	lophiostoma	lophiostoma arundinis	grey
V5447	ascomycota	sordariomycetes	sordariales	lasiosphaeriaceae	schizothecium	schizothecium glutinans	grey
V5468	ascomycota	eurotiomycetes	chaetothyriales	herpotrichiellaceae	exophiala	exophiala sp.	grey
V5469	ascomycota	sordariomycetes	sordariales	cephalothecaceae	phialemonium	taifanglania inflata	grey
V5487	ascomycota	eurotiomycetes	pyrenulales	pyrenulaceae	pyrenula	pyrenula fetivica	grey
V5502	ascomycota	sordariomycetes	hypocreales	hypocreales	sarocladium	acremonium implicatum	grey
V5528	ascomycota	sordariomycetes	sordariales	chaetomiaceae	chaetomium	chaetomium sp.	grey
V5575	ascomycota	dothideomycetes	pleosporales	sporormiaceae	sporormia	sporormia subticinensis	grey
V5581	ascomycota	sordariomycetes	hypocreales	bionectriaceae	clonostachys	clonostachys sp.	grey
V5620	ascomycota	leotiomycetes	leotiomycetes	pseudeurotiaceae	geomyces	geomyces sp.	grey
V5629	ascomycota	dothideomycetes	pleosporales	sporormiaceae	sporormia	sporormia subticinensis	grey
V179	bacteroidetes	cytophagia	cytophagales	cytophagaceae	sporocytophaga	sporocytophaga spp.	grey
V1441	bacteroidetes	sphingobacteriia	sphingobacteriales	chitinophagaceae	niabella	niabella sp.	grey
V3560	bacteroidetes	cytophagia	cytophagales	cytophagaceae	sporocytophaga	sporocytophaga spp.	grey
V5181	bacteroidetes	sphingobacteriia	sphingobacteriales	sphingobacteriaceae	solitalea	solitalea koreensis	grey
V5272	basidiomycota	agaricomycetes	corticiales	corticiaceae	sistotrema	sistotrema sernanderi	grey
V5484	basidiomycota	microbotryomycetes	leucosporidiales	leucosporidiaceae	leucosporidium	leucosporidium drummii	grey
V5632	basidiomycota	tremellomycetes	cystofilobasidiales	cystofilobasidiaceae	guehomyces	guehomyces pullulans	grey
V168	chlamydiae	chlamydiia	chlamydiales	parachlamydiaceae	parachlamydia	parachlamydia acanthamoebae	grey
V177	chlamydiae	chlamydiia	chlamydiales	parachlamydiaceae	candidatus metachlamydia	candidatus metachlamydia lacustris	grey
V250	chlamydiae	chlamydiia	chlamydiales	chlamydiaceae	chlamydia	chlamydia spp.	grey
V429	chlamydiae	chlamydiia	chlamydiales	rhabdochlamydiaceae	candidatus rhabdochlamydia	uncultured candidatus rhabdochlamydia sp.	grey
V779	chlamydiae	chlamydiia	chlamydiales	chlamydiaceae	chlamydia	chlamydia spp.	grey
V3100	chlamydiae	chlamydiia	chlamydiales	chlamydiaceae	chlamydia	chlamydia spp.	grey
V703	chloroflexi	thermomicrobia	sphaerobacterales	sphaerobacteraceae	sphaerobacter	sphaerobacter spp.	grey
V1971	chloroflexi	ktedonobacteria	ktedonobacterales	ktedonobacteraceae	ktedonobacter	ktedonobacter spp.	grey
V2268	chloroflexi	chloroflexia	chloroflexales	chloroflexaceae	chloroflexus	chloroflexus spp.	grey
V4173	cyanobacteria	cyanobacteria	oscillatoriales	oscillatoriales	halospirulina	halospirulina sp.	grey
V4	firmicutes	clostridia	clostridiales	clostridiaceae	clostridium	clostridium spp.	grey
V270	firmicutes	bacilli	bacillales	sporolactobacillaceae	scopulibacillus	scopulibacillus darangshiensis	grey
V342	firmicutes	bacilli	bacillales	bacillaceae	bacillus	bacillus funiculus	grey
V361	firmicutes	bacilli	bacillales	bacillaceae	bacillus	bacillus vireti	grey
V404	firmicutes	clostridia	thermoanaerobacterales	thermoanaerobacteraceae	carboxydothermus	carboxydothermus spp.	grey
V457	firmicutes	bacilli	bacillales	paenibacillaceae	paenibacillus	paenibacillus sp.	grey
V473	firmicutes	bacilli	bacillales	bacillaceae	bacillus	bacillus spp.	grey
V635	firmicutes	negativicutes	selenomonadales	veillonellaceae	thermosinus	thermosinus carboxydivorans	grey
V1080	firmicutes	clostridia	clostridiales	clostridiales family xvii. incertae sedis	thermaerobacter	thermaerobacter spp.	grey
V1127	firmicutes	clostridia	clostridiales	peptococcaceae	pelotomaculum	pelotomaculum spp.	grey
V1779	firmicutes	clostridia	clostridiales	clostridiaceae	clostridium	clostridium sp.	grey
V3809	firmicutes	bacilli	bacillales	alicyclobacillaceae	tumebacillus	tumebacillus ginsengisoli	grey
V5103	firmicutes	bacilli	bacillales	paenibacillaceae	paenibacillus	paenibacillus sp.	grey
V833	fusobacteria	fusobacteriia	fusobacteriales	fusobacteriaceae	fusobacterium	fusobacterium spp.	grey
V322	gemmatimonadetes	gemmatimonadetes	gemmatimonadales	gemmatimonadaceae	gemmatimonas	gemmatimonas spp.	grey
V979	gemmatimonadetes	gemmatimonadetes	gemmatimonadales	gemmatimonadaceae	gemmatimonas	gemmatimonas spp.	grey
V1688	gemmatimonadetes	gemmatimonadetes	gemmatimonadales	gemmatimonadaceae	gemmatimonas	gemmatimonas spp.	grey
V1816	gemmatimonadetes	gemmatimonadetes	gemmatimonadales	gemmatimonadaceae	gemmatimonas	gemmatimonas spp.	grey
V3448	gemmatimonadetes	gemmatimonadetes	gemmatimonadales	gemmatimonadaceae	gemmatimonas	gemmatimonas spp.	grey
V3768	gemmatimonadetes	gemmatimonadetes	gemmatimonadales	gemmatimonadaceae	gemmatimonas	gemmatimonas spp.	grey
V242	planctomycetes	planctomycetia	planctomycetales	planctomycetaceae	gemmata	gemmata spp.	grey
V673	planctomycetes	planctomycetia	planctomycetales	planctomycetaceae	blastopirellula	blastopirellula marina	grey
V812	planctomycetes	phycisphaerae	phycisphaerales	phycisphaeraceae	phycisphaera	phycisphaera spp.	grey
V1144	planctomycetes	planctomycetia	planctomycetales	planctomycetaceae	planctomyces	planctomyces sp.	grey
V1172	planctomycetes	planctomycetia	planctomycetales	planctomycetaceae	zavarzinella	zavarzinella spp.	grey
V1215	planctomycetes	planctomycetia	planctomycetales	planctomycetaceae	gemmata	gemmata spp.	grey
V1360	planctomycetes	planctomycetia	planctomycetales	planctomycetaceae	blastopirellula	blastopirellula spp.	grey
V1876	planctomycetes	planctomycetia	planctomycetales	planctomycetaceae	planctomyces	planctomyces spp.	grey
V1877	planctomycetes	planctomycetia	candidatus brocadiales	candidatus brocadiaceae	candidatus kuenenia	candidatus kuenenia stuttgartiensis	grey
V2102	planctomycetes	phycisphaerae	phycisphaerales	phycisphaeraceae	phycisphaera	phycisphaera spp.	grey
V2632	planctomycetes	planctomycetia	planctomycetales	planctomycetaceae	gemmata	gemmata spp.	grey
V2656	planctomycetes	planctomycetia	planctomycetales	planctomycetaceae	rhodopirellula	rhodopirellula spp.	grey
V3056	planctomycetes	planctomycetia	planctomycetales	planctomycetaceae	gemmata	gemmata spp.	grey
V7	proteobacteria	gammaproteobacteria	enterobacteriales	enterobacteriaceae	cronobacter	cronobacter muytjensii	grey
V26	proteobacteria	alphaproteobacteria	alphaproteobacteria	alphaproteobacteria	candidatus alysiosphaera	candidatus alysiosphaera europeae	grey
V54	proteobacteria	alphaproteobacteria	sphingomonadales	sphingomonadaceae	sphingomonas	sphingomonas spp.	grey
V78	proteobacteria	gammaproteobacteria	cardiobacteriales	cardiobacteriaceae	dichelobacter	dichelobacter nodosus	grey
V122	proteobacteria	gammaproteobacteria	methylococcales	methylococcaceae	methylococcus	methylococcus spp.	grey
V307	proteobacteria	alphaproteobacteria	rhizobiales	rhizobiales	nordella	nordella oligomobilis	grey
V329	proteobacteria	deltaproteobacteria	desulfuromonadales	pelobacteraceae	pelobacter	pelobacter spp.	grey
V333	proteobacteria	gammaproteobacteria	xanthomonadales	sinobacteraceae	steroidobacter	steroidobacter spp.	grey
V396	proteobacteria	gammaproteobacteria	legionellales	legionellaceae	legionella	legionella spp.	grey
V504	proteobacteria	alphaproteobacteria	rhizobiales	hyphomicrobiaceae	rhodomicrobium	rhodomicrobium sp.	grey
V581	proteobacteria	betaproteobacteria	burkholderiales	burkholderiaceae	ralstonia	ralstonia spp.	grey
V582	proteobacteria	deltaproteobacteria	myxococcales	nannocystaceae	nannocystis	nannocystis spp.	grey
V598	proteobacteria	alphaproteobacteria	rhodobacterales	rhodobacteraceae	rubellimicrobium	rubellimicrobium spp.	grey
V679	proteobacteria	gammaproteobacteria	chromatiales	ectothiorhodospiraceae	ectothiorhodospira	ectothiorhodospira imhoffii	grey
V682	proteobacteria	deltaproteobacteria	myxococcales	polyangiaceae	byssovorax	byssovorax spp.	grey
V729	proteobacteria	betaproteobacteria	burkholderiales	burkholderiales	aquabacterium	aquabacterium spp.	grey
V732	proteobacteria	deltaproteobacteria	desulfuromonadales	geobacteraceae	geobacter	geobacter spp.	grey
V801	proteobacteria	deltaproteobacteria	deltaproteobacteria	deltaproteobacteria	candidatus babela	delta proteobacterium babl1	grey
V816	proteobacteria	gammaproteobacteria	pseudomonadales	pseudomonadaceae	pseudomonas	pseudomonas spp.	grey
V824	proteobacteria	deltaproteobacteria	myxococcales	kofleriaceae	kofleria	kofleria spp.	grey
V891	proteobacteria	deltaproteobacteria	desulfovibrionales	desulfovibrionaceae	desulfovibrio	desulfovibrio cavernae	grey
V905	proteobacteria	gammaproteobacteria	xanthomonadales	sinobacteraceae	steroidobacter	steroidobacter spp.	grey
V908	proteobacteria	gammaproteobacteria	xanthomonadales	xanthomonadaceae	lysobacter	lysobacter sp.	grey
V1015	proteobacteria	deltaproteobacteria	myxococcales	anaeromyxobacteraceae	anaeromyxobacter	anaeromyxobacter spp.	grey
V1086	proteobacteria	gammaproteobacteria	xanthomonadales	xanthomonadaceae	dokdonella	dokdonella ginsengisoli	grey
V1095	proteobacteria	alphaproteobacteria	rhodospirillales	rhodospirillaceae	azospirillum	azospirillum spp.	grey
V1171	proteobacteria	deltaproteobacteria	desulfuromonadales	geobacteraceae	geobacter	geobacter spp.	grey
V1184	proteobacteria	gammaproteobacteria	pseudomonadales	pseudomonadaceae	pseudomonas	pseudomonas takelamaensis	grey
V1253	proteobacteria	alphaproteobacteria	rhodobacterales	hyphomonadaceae	maricaulis	maricaulis spp.	grey
V1255	proteobacteria	gammaproteobacteria	pseudomonadales	moraxellaceae	alkanindiges	alkanindiges illinoisensis	grey
V1316	proteobacteria	alphaproteobacteria	sphingomonadales	sphingomonadaceae	sphingomonas	sphingomonas sp.	grey
V1568	proteobacteria	deltaproteobacteria	bdellovibrionales	bdellovibrionaceae	bdellovibrio	bdellovibrio spp.	grey
V1598	proteobacteria	deltaproteobacteria	myxococcales	anaeromyxobacteraceae	anaeromyxobacter	anaeromyxobacter spp.	grey
V1624	proteobacteria	alphaproteobacteria	sphingomonadales	sphingomonadaceae	kaistobacter	kaistobacter spp.	grey
V1690	proteobacteria	alphaproteobacteria	sphingomonadales	sphingomonadaceae	sphingomonas	sphingomonas spp.	grey
V1733	proteobacteria	gammaproteobacteria	chromatiales	ectothiorhodospiraceae	thiorhodospira	thiorhodospira spp.	grey
V1859	proteobacteria	alphaproteobacteria	rhizobiales	rhizobiaceae	rhizobium	rhizobium tropici	grey
V1884	proteobacteria	deltaproteobacteria	myxococcales	cystobacteraceae	cystobacter	cystobacter spp.	grey
V1907	proteobacteria	deltaproteobacteria	desulfobacterales	desulfobulbaceae	desulfobulbus	desulfobulbus spp.	grey
V1943	proteobacteria	deltaproteobacteria	myxococcales	polyangiaceae	sorangium	sorangium cellulosum	grey
V1947	proteobacteria	deltaproteobacteria	myxococcales	polyangiaceae	polyangium	polyangium sp.	grey
V1974	proteobacteria	deltaproteobacteria	myxococcales	polyangiaceae	byssovorax	byssovorax spp.	grey
V1981	proteobacteria	betaproteobacteria	burkholderiales	burkholderiales	aquincola	aquincola sp.	grey
V2025	proteobacteria	alphaproteobacteria	rhodospirillales	rhodospirillaceae	dongia	dongia sp.	grey
V2113	proteobacteria	alphaproteobacteria	rhizobiales	bradyrhizobiaceae	rhodopseudomonas	rhodopseudomonas spp.	grey
V2115	proteobacteria	betaproteobacteria	rhodocyclales	rhodocyclaceae	azoarcus	azoarcus spp.	grey
V2150	proteobacteria	deltaproteobacteria	deltaproteobacteria	deltaproteobacteria	candidatus babela	delta proteobacterium babl1	grey
V2178	proteobacteria	betaproteobacteria	burkholderiales	burkholderiaceae	burkholderia	burkholderia spp.	grey
V2271	proteobacteria	deltaproteobacteria	myxococcales	anaeromyxobacteraceae	anaeromyxobacter	anaeromyxobacter spp.	grey
V2350	proteobacteria	gammaproteobacteria	xanthomonadales	xanthomonadaceae	stenotrophomonas	stenotrophomonas spp.	grey
V2351	proteobacteria	deltaproteobacteria	deltaproteobacteria	deltaproteobacteria	spirobacillus	spirobacillus cienkowskii	grey
V2551	proteobacteria	deltaproteobacteria	myxococcales	anaeromyxobacteraceae	anaeromyxobacter	anaeromyxobacter spp.	grey
V2637	proteobacteria	deltaproteobacteria	myxococcales	kofleriaceae	kofleria	kofleria spp.	grey
V2642	proteobacteria	gammaproteobacteria	xanthomonadales	sinobacteraceae	steroidobacter	steroidobacter spp.	grey
V2683	proteobacteria	alphaproteobacteria	sphingomonadales	erythrobacteraceae	porphyrobacter	porphyrobacter spp.	grey
V2696	proteobacteria	deltaproteobacteria	myxococcales	polyangiaceae	byssovorax	byssovorax spp.	grey
V2723	proteobacteria	alphaproteobacteria	rhizobiales	methylocystaceae	methylosinus	methylosinus spp.	grey
V2772	proteobacteria	deltaproteobacteria	desulfuromonadales	geobacteraceae	geothermobacter	geothermobacter spp.	grey
V2803	proteobacteria	alphaproteobacteria	sphingomonadales	sphingomonadaceae	kaistobacter	kaistobacter spp.	grey
V2828	proteobacteria	alphaproteobacteria	sphingomonadales	sphingomonadaceae	kaistobacter	kaistobacter spp.	grey
V2907	proteobacteria	gammaproteobacteria	oceanospirillales	hahellaceae	hahella	hahella spp.	grey
V3166	proteobacteria	deltaproteobacteria	bdellovibrionales	bacteriovoracaceae	peredibacter	peredibacter spp.	grey
V3210	proteobacteria	deltaproteobacteria	desulfuromonadales	geobacteraceae	geoalkalibacter	geoalkalibacter spp.	grey
V3317	proteobacteria	gammaproteobacteria	pseudomonadales	pseudomonadaceae	pseudomonas	pseudomonas spp.	grey
V3527	proteobacteria	deltaproteobacteria	desulfobacterales	desulfobulbaceae	desulfotalea	desulfotalea spp.	grey
V3651	proteobacteria	alphaproteobacteria	rhizobiales	bradyrhizobiaceae	rhodopseudomonas	rhodopseudomonas spp.	grey
V4400	proteobacteria	gammaproteobacteria	xanthomonadales	xanthomonadaceae	lysobacter	lysobacter sp.	grey
V4620	proteobacteria	alphaproteobacteria	rhizobiales	rhizobiaceae	rhizobium	rhizobium sp.	grey
V4703	proteobacteria	alphaproteobacteria	sphingomonadales	sphingomonadaceae	sphingomonas	sphingomonas spp.	grey
V4859	proteobacteria	alphaproteobacteria	sphingomonadales	sphingomonadaceae	kaistobacter	kaistobacter spp.	grey
V4970	proteobacteria	gammaproteobacteria	xanthomonadales	sinobacteraceae	steroidobacter	steroidobacter spp.	grey
V4975	proteobacteria	deltaproteobacteria	desulfuromonadales	geobacteraceae	geothermobacter	geothermobacter spp.	grey
V5071	proteobacteria	gammaproteobacteria	xanthomonadales	sinobacteraceae	steroidobacter	steroidobacter sp.	grey
V5269	proteobacteria	gammaproteobacteria	xanthomonadales	xanthomonadaceae	lysobacter	thermomonas dokdonensis	grey
V640	verrucomicrobia	verrucomicrobiae	verrucomicrobiales	verrucomicrobiaceae	verrucomicrobium	verrucomicrobium spp.	grey
V984	verrucomicrobia	verrucomicrobiae	verrucomicrobiales	verrucomicrobiaceae	verrucomicrobium	verrucomicrobium spp.	grey
V1654	verrucomicrobia	verrucomicrobiae	verrucomicrobiales	verrucomicrobia subdivision 3	pedosphaera	pedosphaera parvula	grey
V2294	verrucomicrobia	verrucomicrobiae	verrucomicrobiales	verrucomicrobiaceae	verrucomicrobium	verrucomicrobium spp.	grey
V3428	verrucomicrobia	spartobacteria	spartobacteria	spartobacteria	candidatus xiphinematobacter	candidatus xiphinematobacter rivesi	grey
V354	acidobacteria	acidobacteriia	acidobacteriales	acidobacteriaceae	acidobacterium	acidobacterium spp.	red
V25	actinobacteria	actinobacteria	acidimicrobiales	acidimicrobiaceae	ferrimicrobium	ferrimicrobium spp.	red
V254	actinobacteria	actinobacteria	acidimicrobiales	acidimicrobiaceae	ferrithrix	ferrithrix spp.	red
V588	actinobacteria	actinobacteria	acidimicrobiales	acidimicrobiaceae	ferrimicrobium	ferrimicrobium spp.	red
V595	actinobacteria	actinobacteria	actinomycetales	geodermatophilaceae	blastococcus	blastococcus sp.	red
V723	actinobacteria	actinobacteria	actinomycetales	thermomonosporaceae	actinomadura	actinomadura vinacea	red
V799	actinobacteria	actinobacteria	actinomycetales	micrococcaceae	arthrobacter	arthrobacter ardleyensis	red
V823	actinobacteria	actinobacteria	solirubrobacterales	conexibacteraceae	conexibacter	conexibacter spp.	red
V1911	actinobacteria	actinobacteria	actinomycetales	kineosporiaceae	angustibacter	angustibacter peucedani	red
V1990	actinobacteria	actinobacteria	solirubrobacterales	solirubrobacteraceae	solirubrobacter	solirubrobacter spp.	red
V2156	actinobacteria	actinobacteria	actinomycetales	geodermatophilaceae	blastococcus	blastococcus spp.	red
V2856	actinobacteria	actinobacteria	actinomycetales	nocardiopsaceae	thermobifida	thermobifida spp.	red
V3089	actinobacteria	actinobacteria	solirubrobacterales	conexibacteraceae	conexibacter	conexibacter spp.	red
V3749	actinobacteria	actinobacteria	acidimicrobiales	acidimicrobiaceae	ilumatobacter	ilumatobacter spp.	red
V4673	actinobacteria	actinobacteria	actinomycetales	micromonosporaceae	micromonospora	micromonospora spp.	red
V5240	actinobacteria	actinobacteria	actinomycetales	pseudonocardiaceae	saccharopolyspora	saccharopolyspora sp.	red
V183	bacteroidetes	flavobacteriia	flavobacteriales	cryomorphaceae	fluviicola	fluviicola spp.	red
V195	bacteroidetes	cytophagia	cytophagales	cytophagaceae	ohtaekwangia	ohtaekwangia spp.	red
V1836	bacteroidetes	sphingobacteriia	sphingobacteriales	chitinophagaceae	niastella	niastella spp.	red
V587	chlamydiae	chlamydiia	chlamydiales	parachlamydiaceae	candidatus metachlamydia	candidatus metachlamydia lacustris	red
V591	chlamydiae	chlamydiia	chlamydiales	parachlamydiaceae	candidatus metachlamydia	candidatus metachlamydia lacustris	red
V2672	chlamydiae	chlamydiia	chlamydiales	chlamydiaceae	chlamydia	chlamydia spp.	red
V3085	chlamydiae	chlamydiia	chlamydiales	chlamydiaceae	chlamydia	chlamydia spp.	red
V4750	chlamydiae	chlamydiia	chlamydiales	chlamydiaceae	chlamydia	chlamydia spp.	red
V4844	chlamydiae	chlamydiia	chlamydiales	parachlamydiaceae	candidatus protochlamydia	candidatus protochlamydia sp. cve14	red
V27	chloroflexi	ktedonobacteria	ktedonobacterales	ktedonobacteraceae	ktedonobacter	bacterium sosp1_30	red
V583	chloroflexi	caldilineae	caldilineales	caldilineaceae	caldilinea	caldilinea spp.	red
V951	chloroflexi	dehalococcoidia	dehalococcoidia	dehalococcoidia	dehalogenimonas	dehalogenimonas spp.	red
V3570	chloroflexi	dehalococcoidia	dehalococcoidales	dehalococcoidaceae	dehalococcoides	dehalococcoides spp.	red
V719	firmicutes	clostridia	thermoanaerobacterales	thermoanaerobacteraceae	moorella	moorella spp.	red
V794	firmicutes	clostridia	clostridiales	peptococcaceae	pelotomaculum	pelotomaculum spp.	red
V1790	firmicutes	clostridia	clostridiales	clostridiaceae	clostridium	clostridium spp.	red
V3275	firmicutes	clostridia	clostridiales	peptococcaceae	desulfosporosinus	desulfosporosinus meridiei	red
V3870	firmicutes	clostridia	clostridiales	clostridiaceae	clostridium	clostridium sp.	red
V2736	gemmatimonadetes	gemmatimonadetes	gemmatimonadales	gemmatimonadaceae	gemmatimonas	gemmatimonas spp.	red
V3205	gemmatimonadetes	gemmatimonadetes	gemmatimonadales	gemmatimonadaceae	gemmatimonas	gemmatimonas spp.	red
V180	planctomycetes	planctomycetia	planctomycetales	planctomycetaceae	zavarzinella	zavarzinella spp.	red
V181	planctomycetes	planctomycetia	planctomycetales	planctomycetaceae	singulisphaera	singulisphaera spp.	red
V589	planctomycetes	phycisphaerae	phycisphaerales	phycisphaeraceae	algisphaera	algisphaera agarilytica	red
V820	planctomycetes	planctomycetia	planctomycetales	planctomycetaceae	gemmata	gemmata spp.	red
V902	planctomycetes	planctomycetia	planctomycetales	planctomycetaceae	singulisphaera	singulisphaera sp.	red
V944	planctomycetes	planctomycetia	planctomycetales	planctomycetaceae	pirellula	pirellula spp.	red
V1875	planctomycetes	planctomycetia	planctomycetales	planctomycetaceae	gemmata	gemmata spp.	red
V2200	planctomycetes	planctomycetia	planctomycetales	planctomycetaceae	gemmata	gemmata spp.	red
V2279	planctomycetes	planctomycetia	planctomycetales	planctomycetaceae	zavarzinella	zavarzinella spp.	red
V3277	planctomycetes	planctomycetia	planctomycetales	planctomycetaceae	gemmata	gemmata spp.	red
V3987	planctomycetes	phycisphaerae	phycisphaerales	phycisphaeraceae	phycisphaera	phycisphaera spp.	red
V4044	planctomycetes	phycisphaerae	phycisphaerales	phycisphaeraceae	phycisphaera	phycisphaera spp.	red
V4770	planctomycetes	planctomycetia	planctomycetales	planctomycetaceae	singulisphaera	singulisphaera spp.	red
V165	proteobacteria	deltaproteobacteria	syntrophobacterales	syntrophaceae	desulfomonile	desulfomonile spp.	red
V175	proteobacteria	alphaproteobacteria	rhizobiales	methylobacteriaceae	microvirga	microvirga spp.	red
V238	proteobacteria	gammaproteobacteria	oceanospirillales	oceanospirillaceae	nitrincola	nitrincola sp.	red
V283	proteobacteria	deltaproteobacteria	deltaproteobacteria	deltaproteobacteria	candidatus babela	delta proteobacterium babl1	red
V328	proteobacteria	alphaproteobacteria	rhizobiales	phyllobacteriaceae	mesorhizobium	mesorhizobium sp.	red
V575	proteobacteria	alphaproteobacteria	sphingomonadales	sphingomonadaceae	sphingomonas	sphingomonas spp.	red
V616	proteobacteria	gammaproteobacteria	legionellales	legionellaceae	legionella	legionella spp.	red
V654	proteobacteria	alphaproteobacteria	rhizobiales	rhizobiaceae	sinorhizobium	sinorhizobium spp.	red
V686	proteobacteria	deltaproteobacteria	desulfovibrionales	desulfonatronumaceae	desulfonatronum	desulfonatronum alkalitolerans	red
V705	proteobacteria	alphaproteobacteria	sphingomonadales	erythrobacteraceae	altererythrobacter	altererythrobacter sp.	red
V720	proteobacteria	betaproteobacteria	burkholderiales	burkholderiaceae	burkholderia	burkholderia spp.	red
V721	proteobacteria	deltaproteobacteria	bdellovibrionales	bdellovibrionaceae	bdellovibrio	bdellovibrio spp.	red
V857	proteobacteria	alphaproteobacteria	sphingomonadales	sphingomonadaceae	kaistobacter	kaistobacter spp.	red
V1808	proteobacteria	alphaproteobacteria	rhizobiales	beijerinckiaceae	methylocapsa	methylocapsa aurea	red
V1878	proteobacteria	betaproteobacteria	nitrosomonadales	nitrosomonadaceae	nitrosovibrio	nitrosovibrio spp.	red
V1882	proteobacteria	deltaproteobacteria	myxococcales	kofleriaceae	haliangium	haliangium spp.	red
V1978	proteobacteria	deltaproteobacteria	desulfuromonadales	geobacteraceae	geobacter	geobacter spp.	red
V2149	proteobacteria	betaproteobacteria	burkholderiales	burkholderiaceae	burkholderia	burkholderia spp.	red
V2180	proteobacteria	deltaproteobacteria	myxococcales	anaeromyxobacteraceae	anaeromyxobacter	anaeromyxobacter spp.	red
V2597	proteobacteria	alphaproteobacteria	rhizobiales	beijerinckiaceae	methylocella	methylocella sp.	red
V2676	proteobacteria	alphaproteobacteria	rhizobiales	hyphomicrobiaceae	rhizomicrobium	rhizomicrobium spp.	red
V2734	proteobacteria	deltaproteobacteria	myxococcales	polyangiaceae	byssovorax	byssovorax cruenta	red
V3054	proteobacteria	betaproteobacteria	burkholderiales	burkholderiaceae	ralstonia	ralstonia spp.	red
V3206	proteobacteria	deltaproteobacteria	myxococcales	polyangiaceae	aetherobacter	aetherobacter sp.	red
V3866	proteobacteria	alphaproteobacteria	rickettsiales	rickettsiales	caedibacter	caedibacter spp.	red
V4036	proteobacteria	deltaproteobacteria	myxococcales	kofleriaceae	haliangium	haliangium spp.	red
V4606	proteobacteria	gammaproteobacteria	xanthomonadales	sinobacteraceae	steroidobacter	steroidobacter spp.	red
V4705	proteobacteria	alphaproteobacteria	sphingomonadales	sphingomonadaceae	kaistobacter	kaistobacter spp.	red
V4838	proteobacteria	deltaproteobacteria	syntrophobacterales	syntrophobacteraceae	thermodesulforhabdus	thermodesulforhabdus sp.	red
V5115	proteobacteria	alphaproteobacteria	sphingomonadales	sphingomonadaceae	sphingomonas	sphingomonas spp.	red
V5192	proteobacteria	alphaproteobacteria	caulobacterales	caulobacteraceae	caulobacter	caulobacter spp.	red
V802	tenericutes	mollicutes	mycoplasmatales	mycoplasmataceae	mycoplasma	mycoplasma sp.	red
V72	verrucomicrobia	verrucomicrobiae	verrucomicrobiales	verrucomicrobiaceae	verrucomicrobium	verrucomicrobium spp.	red
V2261	verrucomicrobia	verrucomicrobiae	verrucomicrobiales	verrucomicrobiaceae	verrucomicrobium	verrucomicrobium sp.	red
V3546	verrucomicrobia	verrucomicrobiae	verrucomicrobiales	verrucomicrobiaceae	verrucomicrobium	verrucomicrobium spp.	red
V5188	verrucomicrobia	verrucomicrobiae	verrucomicrobiales	verrucomicrobiaceae	luteolibacter	luteolibacter cuticulihirudinis	red
V33	acidobacteria	holophagae	holophagales	holophagaceae	holophaga	holophaga spp.	turquoise
V37	acidobacteria	acidobacteriia	acidobacteriales	acidobacteriaceae	acidobacterium	acidobacterium spp.	turquoise
V38	acidobacteria	acidobacteriia	acidobacteriales	acidobacteriaceae	acidobacterium	acidobacterium spp.	turquoise
V40	acidobacteria	acidobacteriia	acidobacteriales	acidobacteriaceae	acidobacterium	acidobacterium spp.	turquoise
V43	acidobacteria	holophagae	holophagales	holophagaceae	holophaga	holophaga spp.	turquoise
V86	acidobacteria	holophagae	holophagales	holophagaceae	holophaga	holophaga spp.	turquoise
V88	acidobacteria	acidobacteriia	acidobacteriales	acidobacteriaceae	acidobacterium	acidobacterium spp.	turquoise
V91	acidobacteria	holophagae	holophagales	holophagaceae	holophaga	holophaga spp.	turquoise
V99	acidobacteria	holophagae	holophagales	holophagaceae	holophaga	holophaga spp.	turquoise
V105	acidobacteria	acidobacteriia	acidobacteriales	acidobacteriaceae	acidobacterium	acidobacterium spp.	turquoise
V109	acidobacteria	holophagae	holophagales	holophagaceae	holophaga	holophaga spp.	turquoise
V116	acidobacteria	holophagae	holophagales	holophagaceae	holophaga	holophaga spp.	turquoise
V124	acidobacteria	acidobacteriia	acidobacteriales	acidobacteriaceae	acidobacterium	acidobacterium spp.	turquoise
V127	acidobacteria	holophagae	holophagales	holophagaceae	holophaga	holophaga spp.	turquoise
V137	acidobacteria	holophagae	holophagales	holophagaceae	holophaga	holophaga spp.	turquoise
V160	acidobacteria	acidobacteriia	acidobacteriales	acidobacteriaceae	acidobacterium	acidobacterium spp.	turquoise
V163	acidobacteria	acidobacteriia	acidobacteriales	acidobacteriaceae	acidobacterium	acidobacterium spp.	turquoise
V204	acidobacteria	acidobacteriia	acidobacteriales	acidobacteriaceae	acidobacterium	acidobacterium spp.	turquoise
V209	acidobacteria	acidobacteriia	acidobacteriales	acidobacteriaceae	acidobacterium	acidobacterium spp.	turquoise
V220	acidobacteria	acidobacteriia	acidobacteriales	acidobacteriaceae	candidatus koribacter	candidatus koribacter versatilis	turquoise
V252	acidobacteria	holophagae	holophagales	holophagaceae	holophaga	holophaga spp.	turquoise
V264	acidobacteria	acidobacteriia	acidobacteriales	acidobacteriaceae	acidobacterium	acidobacterium spp.	turquoise
V272	acidobacteria	holophagae	holophagales	holophagaceae	holophaga	holophaga spp.	turquoise
V292	acidobacteria	solibacteres	solibacterales	solibacteraceae	candidatus solibacter	uncultured solibacter sp.	turquoise
V297	acidobacteria	holophagae	holophagales	holophagaceae	holophaga	holophaga sp.	turquoise
V300	acidobacteria	acidobacteriia	acidobacteriales	acidobacteriaceae	acidobacterium	acidobacterium spp.	turquoise
V309	acidobacteria	acidobacteriia	acidobacteriales	acidobacteriaceae	acidobacterium	acidobacterium spp.	turquoise
V312	acidobacteria	acidobacteriia	acidobacteriales	acidobacteriaceae	acidobacterium	acidobacterium spp.	turquoise
V344	acidobacteria	acidobacteriia	acidobacteriales	acidobacteriaceae	candidatus koribacter	candidatus koribacter versatilis	turquoise
V365	acidobacteria	acidobacteriia	acidobacteriales	acidobacteriaceae	acidobacterium	acidobacterium spp.	turquoise
V366	acidobacteria	solibacteres	solibacterales	solibacteraceae	candidatus solibacter	uncultured candidatus solibacter sp.	turquoise
V378	acidobacteria	holophagae	holophagales	holophagaceae	holophaga	holophaga spp.	turquoise
V381	acidobacteria	holophagae	holophagales	holophagaceae	holophaga	holophaga spp.	turquoise
V393	acidobacteria	acidobacteriia	acidobacteriales	acidobacteriaceae	acidobacterium	acidobacterium spp.	turquoise
V449	acidobacteria	acidobacteriia	acidobacteriales	acidobacteriaceae	acidobacterium	acidobacterium spp.	turquoise
V479	acidobacteria	acidobacteriia	acidobacteriales	acidobacteriaceae	acidobacterium	acidobacterium spp.	turquoise
V489	acidobacteria	acidobacteriia	acidobacteriales	acidobacteriaceae	terriglobus	terriglobus spp.	turquoise
V494	acidobacteria	acidobacteriia	acidobacteriales	acidobacteriaceae	acidobacterium	acidobacterium spp.	turquoise
V501	acidobacteria	acidobacteriia	acidobacteriales	acidobacteriaceae	acidobacterium	acidobacterium spp.	turquoise
V503	acidobacteria	acidobacteriia	acidobacteriales	acidobacteriaceae	acidobacterium	acidobacterium spp.	turquoise
V505	acidobacteria	holophagae	holophagales	holophagaceae	holophaga	holophaga spp.	turquoise
V506	acidobacteria	holophagae	holophagales	holophagaceae	holophaga	holophaga spp.	turquoise
V512	acidobacteria	acidobacteriia	acidobacteriales	acidobacteriaceae	acidobacterium	acidobacterium spp.	turquoise
V544	acidobacteria	holophagae	holophagales	holophagaceae	holophaga	holophaga spp.	turquoise
V551	acidobacteria	acidobacteriia	acidobacteriales	acidobacteriaceae	acidobacterium	acidobacterium spp.	turquoise
V556	acidobacteria	acidobacteriia	acidobacteriales	acidobacteriaceae	acidobacterium	acidobacterium spp.	turquoise
V560	acidobacteria	acidobacteriia	acidobacteriales	acidobacteriaceae	acidobacterium	acidobacterium spp.	turquoise
V566	acidobacteria	holophagae	holophagales	holophagaceae	holophaga	holophaga spp.	turquoise
V568	acidobacteria	acidobacteriia	acidobacteriales	acidobacteriaceae	acidobacterium	acidobacterium spp.	turquoise
V580	acidobacteria	acidobacteriia	acidobacteriales	acidobacteriaceae	acidobacterium	acidobacterium spp.	turquoise
V699	acidobacteria	acidobacteriia	acidobacteriales	acidobacteriaceae	acidobacterium	acidobacterium spp.	turquoise
V707	acidobacteria	acidobacteriia	acidobacteriales	acidobacteriaceae	acidobacterium	acidobacterium spp.	turquoise
V718	acidobacteria	acidobacteriia	acidobacteriales	acidobacteriaceae	acidobacterium	acidobacterium spp.	turquoise
V737	acidobacteria	acidobacteriia	acidobacteriales	acidobacteriaceae	acidobacterium	acidobacterium spp.	turquoise
V754	acidobacteria	acidobacteriia	acidobacteriales	acidobacteriaceae	acidobacterium	acidobacterium spp.	turquoise
V773	acidobacteria	solibacteres	solibacterales	solibacteraceae	candidatus solibacter	candidatus solibacter usitatus	turquoise
V774	acidobacteria	acidobacteriia	acidobacteriales	acidobacteriaceae	acidobacterium	acidobacterium spp.	turquoise
V781	acidobacteria	acidobacteriia	acidobacteriales	acidobacteriaceae	acidobacterium	acidobacterium spp.	turquoise
V792	acidobacteria	acidobacteriia	acidobacteriales	acidobacteriaceae	acidobacterium	acidobacterium spp.	turquoise
V821	acidobacteria	acidobacteriia	acidobacteriales	acidobacteriaceae	acidobacterium	acidobacterium spp.	turquoise
V826	acidobacteria	acidobacteriia	acidobacteriales	acidobacteriaceae	acidobacterium	acidobacterium spp.	turquoise
V835	acidobacteria	acidobacteriia	acidobacteriales	acidobacteriaceae	acidobacterium	acidobacterium spp.	turquoise
V842	acidobacteria	acidobacteriia	acidobacteriales	acidobacteriaceae	acidobacterium	acidobacterium spp.	turquoise
V858	acidobacteria	acidobacteriia	acidobacteriales	acidobacteriaceae	acidobacterium	acidobacterium spp.	turquoise
V862	acidobacteria	holophagae	holophagales	holophagaceae	holophaga	holophaga spp.	turquoise
V881	acidobacteria	acidobacteriia	acidobacteriales	acidobacteriaceae	candidatus koribacter	uncultured candidatus koribacter sp.	turquoise
V884	acidobacteria	holophagae	holophagales	holophagaceae	holophaga	holophaga spp.	turquoise
V887	acidobacteria	acidobacteriia	acidobacteriales	acidobacteriaceae	acidobacterium	acidobacterium spp.	turquoise
V895	acidobacteria	holophagae	holophagales	holophagaceae	holophaga	holophaga spp.	turquoise
V907	acidobacteria	acidobacteriia	acidobacteriales	acidobacteriaceae	acidobacterium	acidobacterium spp.	turquoise
V911	acidobacteria	holophagae	holophagales	holophagaceae	holophaga	holophaga spp.	turquoise
V917	acidobacteria	holophagae	holophagales	holophagaceae	holophaga	holophaga spp.	turquoise
V921	acidobacteria	acidobacteriia	acidobacteriales	acidobacteriaceae	acidobacterium	acidobacterium spp.	turquoise
V933	acidobacteria	holophagae	holophagales	holophagaceae	holophaga	holophaga spp.	turquoise
V948	acidobacteria	holophagae	holophagales	holophagaceae	holophaga	holophaga spp.	turquoise
V952	acidobacteria	acidobacteriia	acidobacteriales	acidobacteriaceae	acidobacterium	acidobacterium spp.	turquoise
V954	acidobacteria	acidobacteriia	acidobacteriales	acidobacteriaceae	acidobacterium	acidobacterium spp.	turquoise
V956	acidobacteria	acidobacteriia	acidobacteriales	acidobacteriaceae	acidobacterium	acidobacterium spp.	turquoise
V963	acidobacteria	acidobacteriia	acidobacteriales	acidobacteriaceae	acidobacterium	acidobacterium spp.	turquoise
V974	acidobacteria	holophagae	holophagales	holophagaceae	holophaga	holophaga spp.	turquoise
V975	acidobacteria	acidobacteriia	acidobacteriales	acidobacteriaceae	acidobacterium	acidobacterium spp.	turquoise
V988	acidobacteria	holophagae	holophagales	holophagaceae	holophaga	holophaga spp.	turquoise
V990	acidobacteria	acidobacteriia	acidobacteriales	acidobacteriaceae	acidobacterium	acidobacterium spp.	turquoise
V1005	acidobacteria	solibacteres	solibacterales	solibacteraceae	candidatus solibacter	uncultured candidatus solibacter sp.	turquoise
V1010	acidobacteria	holophagae	holophagales	holophagaceae	holophaga	holophaga spp.	turquoise
V1012	acidobacteria	acidobacteriia	acidobacteriales	acidobacteriaceae	acidobacterium	acidobacterium spp.	turquoise
V1034	acidobacteria	solibacteres	solibacterales	solibacteraceae	candidatus solibacter	uncultured candidatus solibacter sp.	turquoise
V1035	acidobacteria	solibacteres	solibacterales	solibacteraceae	candidatus solibacter	candidatus solibacter usitatus	turquoise
V1053	acidobacteria	acidobacteriia	acidobacteriales	acidobacteriaceae	acidobacterium	acidobacterium spp.	turquoise
V1077	acidobacteria	acidobacteriia	acidobacteriales	acidobacteriaceae	acidobacterium	acidobacterium spp.	turquoise
V1083	acidobacteria	acidobacteriia	acidobacteriales	acidobacteriaceae	acidobacterium	acidobacterium spp.	turquoise
V1093	acidobacteria	acidobacteriia	acidobacteriales	acidobacteriaceae	acidobacterium	acidobacterium spp.	turquoise
V1119	acidobacteria	acidobacteriia	acidobacteriales	acidobacteriaceae	acidobacterium	acidobacterium spp.	turquoise
V1125	acidobacteria	acidobacteriia	acidobacteriales	acidobacteriaceae	acidobacterium	acidobacterium spp.	turquoise
V1135	acidobacteria	holophagae	holophagales	holophagaceae	holophaga	holophaga sp.	turquoise
V1149	acidobacteria	acidobacteriia	acidobacteriales	acidobacteriaceae	acidobacterium	acidobacterium spp.	turquoise
V1166	acidobacteria	acidobacteriia	acidobacteriales	acidobacteriaceae	acidobacterium	acidobacterium spp.	turquoise
V1188	acidobacteria	holophagae	holophagales	holophagaceae	holophaga	holophaga spp.	turquoise
V1196	acidobacteria	acidobacteriia	acidobacteriales	acidobacteriaceae	terriglobus	terriglobus spp.	turquoise
V1198	acidobacteria	acidobacteriia	acidobacteriales	acidobacteriaceae	acidobacterium	acidobacterium spp.	turquoise
V1211	acidobacteria	acidobacteriia	acidobacteriales	acidobacteriaceae	acidobacterium	acidobacterium spp.	turquoise
V1218	acidobacteria	acidobacteriia	acidobacteriales	acidobacteriaceae	acidobacterium	acidobacterium spp.	turquoise
V1243	acidobacteria	acidobacteriia	acidobacteriales	acidobacteriaceae	acidobacterium	acidobacterium spp.	turquoise
V1261	acidobacteria	acidobacteriia	acidobacteriales	acidobacteriaceae	acidobacterium	acidobacterium spp.	turquoise
V1334	acidobacteria	acidobacteriia	acidobacteriales	acidobacteriaceae	acidobacterium	acidobacterium spp.	turquoise
V1344	acidobacteria	acidobacteriia	acidobacteriales	acidobacteriaceae	acidobacterium	acidobacterium spp.	turquoise
V1347	acidobacteria	holophagae	holophagales	holophagaceae	holophaga	holophaga spp.	turquoise
V1348	acidobacteria	acidobacteriia	acidobacteriales	acidobacteriaceae	acidobacterium	acidobacterium spp.	turquoise
V1388	acidobacteria	holophagae	holophagales	holophagaceae	holophaga	holophaga spp.	turquoise
V1397	acidobacteria	acidobacteriia	acidobacteriales	acidobacteriaceae	acidobacterium	acidobacterium spp.	turquoise
V1406	acidobacteria	acidobacteriia	acidobacteriales	acidobacteriaceae	acidobacterium	acidobacterium spp.	turquoise
V1407	acidobacteria	acidobacteriia	acidobacteriales	acidobacteriaceae	acidobacterium	acidobacterium spp.	turquoise
V1409	acidobacteria	holophagae	holophagales	holophagaceae	holophaga	holophaga spp.	turquoise
V1415	acidobacteria	acidobacteriia	acidobacteriales	acidobacteriaceae	acidobacterium	acidobacterium spp.	turquoise
V1444	acidobacteria	acidobacteriia	acidobacteriales	acidobacteriaceae	acidobacterium	acidobacterium spp.	turquoise
V1448	acidobacteria	acidobacteriia	acidobacteriales	acidobacteriaceae	acidobacterium	acidobacterium spp.	turquoise
V1450	acidobacteria	acidobacteriia	acidobacteriales	acidobacteriaceae	acidobacterium	acidobacterium spp.	turquoise
V1454	acidobacteria	acidobacteriia	acidobacteriales	acidobacteriaceae	acidobacterium	acidobacterium spp.	turquoise
V1470	acidobacteria	acidobacteriia	acidobacteriales	acidobacteriaceae	acidobacterium	acidobacterium spp.	turquoise
V1481	acidobacteria	solibacteres	solibacterales	solibacteraceae	candidatus solibacter	uncultured solibacter sp.	turquoise
V1484	acidobacteria	acidobacteriia	acidobacteriales	acidobacteriaceae	acidobacterium	acidobacterium spp.	turquoise
V1492	acidobacteria	holophagae	holophagales	holophagaceae	holophaga	holophaga spp.	turquoise
V1493	acidobacteria	holophagae	holophagales	holophagaceae	holophaga	holophaga spp.	turquoise
V1516	acidobacteria	holophagae	holophagales	holophagaceae	holophaga	holophaga spp.	turquoise
V1518	acidobacteria	acidobacteriia	acidobacteriales	acidobacteriaceae	acidobacterium	acidobacterium spp.	turquoise
V1523	acidobacteria	acidobacteriia	acidobacteriales	acidobacteriaceae	acidobacterium	acidobacterium spp.	turquoise
V1525	acidobacteria	acidobacteriia	acidobacteriales	acidobacteriaceae	acidobacterium	acidobacterium spp.	turquoise
V1544	acidobacteria	acidobacteriia	acidobacteriales	acidobacteriaceae	acidobacterium	acidobacterium spp.	turquoise
V1548	acidobacteria	acidobacteriia	acidobacteriales	acidobacteriaceae	acidobacterium	acidobacterium spp.	turquoise
V1549	acidobacteria	holophagae	holophagales	holophagaceae	holophaga	holophaga spp.	turquoise
V1551	acidobacteria	acidobacteriia	acidobacteriales	acidobacteriaceae	acidobacterium	acidobacterium spp.	turquoise
V1555	acidobacteria	acidobacteriia	acidobacteriales	acidobacteriaceae	acidobacterium	acidobacterium spp.	turquoise
V1561	acidobacteria	holophagae	holophagales	holophagaceae	holophaga	holophaga spp.	turquoise
V1567	acidobacteria	holophagae	holophagales	holophagaceae	holophaga	holophaga spp.	turquoise
V1574	acidobacteria	holophagae	holophagales	holophagaceae	holophaga	holophaga spp.	turquoise
V1582	acidobacteria	holophagae	holophagales	holophagaceae	holophaga	holophaga spp.	turquoise
V1584	acidobacteria	acidobacteriia	acidobacteriales	acidobacteriaceae	acidobacterium	acidobacterium spp.	turquoise
V1589	acidobacteria	holophagae	holophagales	holophagaceae	holophaga	holophaga spp.	turquoise
V1591	acidobacteria	holophagae	holophagales	holophagaceae	holophaga	holophaga spp.	turquoise
V1593	acidobacteria	holophagae	holophagales	holophagaceae	holophaga	holophaga spp.	turquoise
V1595	acidobacteria	holophagae	holophagales	holophagaceae	holophaga	holophaga spp.	turquoise
V1617	acidobacteria	holophagae	holophagales	holophagaceae	holophaga	holophaga spp.	turquoise
V1619	acidobacteria	solibacteres	solibacterales	solibacteraceae	candidatus solibacter	uncultured solibacter sp.	turquoise
V1626	acidobacteria	acidobacteriia	acidobacteriales	acidobacteriaceae	acidobacterium	acidobacterium spp.	turquoise
V1657	acidobacteria	acidobacteriia	acidobacteriales	acidobacteriaceae	acidobacterium	acidobacterium spp.	turquoise
V1664	acidobacteria	holophagae	holophagales	holophagaceae	holophaga	holophaga spp.	turquoise
V1665	acidobacteria	holophagae	holophagales	holophagaceae	holophaga	holophaga spp.	turquoise
V1703	acidobacteria	holophagae	holophagales	holophagaceae	holophaga	holophaga spp.	turquoise
V1707	acidobacteria	holophagae	holophagales	holophagaceae	holophaga	holophaga spp.	turquoise
V1715	acidobacteria	holophagae	holophagales	holophagaceae	holophaga	holophaga spp.	turquoise
V1723	acidobacteria	acidobacteriia	acidobacteriales	acidobacteriaceae	acidobacterium	acidobacterium spp.	turquoise
V1737	acidobacteria	holophagae	holophagales	holophagaceae	holophaga	holophaga spp.	turquoise
V1753	acidobacteria	acidobacteriia	acidobacteriales	acidobacteriaceae	acidobacterium	acidobacterium spp.	turquoise
V1768	acidobacteria	acidobacteriia	acidobacteriales	acidobacteriaceae	acidobacterium	acidobacterium spp.	turquoise
V1772	acidobacteria	acidobacteriia	acidobacteriales	acidobacteriaceae	acidobacterium	acidobacterium spp.	turquoise
V1834	acidobacteria	holophagae	holophagales	holophagaceae	holophaga	holophaga spp.	turquoise
V1846	acidobacteria	acidobacteriia	acidobacteriales	acidobacteriaceae	acidobacterium	acidobacterium spp.	turquoise
V1849	acidobacteria	acidobacteriia	acidobacteriales	acidobacteriaceae	acidobacterium	acidobacterium spp.	turquoise
V1850	acidobacteria	acidobacteriia	acidobacteriales	acidobacteriaceae	acidobacterium	acidobacterium spp.	turquoise
V1853	acidobacteria	acidobacteriia	acidobacteriales	acidobacteriaceae	acidobacterium	acidobacterium spp.	turquoise
V1857	acidobacteria	holophagae	holophagales	holophagaceae	holophaga	holophaga spp.	turquoise
V1869	acidobacteria	acidobacteriia	acidobacteriales	acidobacteriaceae	terriglobus	terriglobus spp.	turquoise
V1885	acidobacteria	acidobacteriia	acidobacteriales	acidobacteriaceae	acidobacterium	acidobacterium spp.	turquoise
V1886	acidobacteria	holophagae	holophagales	holophagaceae	holophaga	holophaga spp.	turquoise
V1898	acidobacteria	acidobacteriia	acidobacteriales	acidobacteriaceae	acidobacterium	acidobacterium spp.	turquoise
V1919	acidobacteria	holophagae	holophagales	holophagaceae	holophaga	holophaga spp.	turquoise
V1929	acidobacteria	acidobacteriia	acidobacteriales	acidobacteriaceae	acidobacterium	acidobacterium spp.	turquoise
V1932	acidobacteria	acidobacteriia	acidobacteriales	acidobacteriaceae	acidobacterium	acidobacterium spp.	turquoise
V1940	acidobacteria	holophagae	holophagales	holophagaceae	holophaga	holophaga spp.	turquoise
V1944	acidobacteria	acidobacteriia	acidobacteriales	acidobacteriaceae	acidobacterium	acidobacterium spp.	turquoise
V1960	acidobacteria	acidobacteriia	acidobacteriales	acidobacteriaceae	acidobacterium	acidobacterium spp.	turquoise
V1985	acidobacteria	holophagae	holophagales	holophagaceae	holophaga	holophaga spp.	turquoise
V1986	acidobacteria	holophagae	holophagales	holophagaceae	holophaga	holophaga spp.	turquoise
V2004	acidobacteria	acidobacteriia	acidobacteriales	acidobacteriaceae	acidobacterium	acidobacterium spp.	turquoise
V2016	acidobacteria	solibacteres	solibacterales	solibacteraceae	candidatus solibacter	candidatus solibacter usitatus	turquoise
V2034	acidobacteria	holophagae	holophagales	holophagaceae	holophaga	holophaga spp.	turquoise
V2041	acidobacteria	acidobacteriia	acidobacteriales	acidobacteriaceae	candidatus koribacter	candidatus koribacter versatilis	turquoise
V2043	acidobacteria	holophagae	holophagales	holophagaceae	holophaga	holophaga spp.	turquoise
V2047	acidobacteria	holophagae	holophagales	holophagaceae	holophaga	holophaga spp.	turquoise
V2054	acidobacteria	acidobacteriia	acidobacteriales	acidobacteriaceae	terriglobus	terriglobus spp.	turquoise
V2063	acidobacteria	acidobacteriia	acidobacteriales	acidobacteriaceae	acidobacterium	acidobacterium spp.	turquoise
V2074	acidobacteria	holophagae	holophagales	holophagaceae	holophaga	holophaga spp.	turquoise
V2079	acidobacteria	holophagae	holophagales	holophagaceae	holophaga	holophaga spp.	turquoise
V2109	acidobacteria	holophagae	holophagales	holophagaceae	holophaga	holophaga spp.	turquoise
V2117	acidobacteria	holophagae	holophagales	holophagaceae	holophaga	holophaga spp.	turquoise
V2124	acidobacteria	acidobacteriia	acidobacteriales	acidobacteriaceae	acidobacterium	acidobacterium spp.	turquoise
V2127	acidobacteria	holophagae	holophagales	holophagaceae	holophaga	holophaga spp.	turquoise
V2130	acidobacteria	acidobacteriia	acidobacteriales	acidobacteriaceae	acidobacterium	acidobacterium spp.	turquoise
V2144	acidobacteria	acidobacteriia	acidobacteriales	acidobacteriaceae	acidobacterium	acidobacterium spp.	turquoise
V2161	acidobacteria	acidobacteriia	acidobacteriales	acidobacteriaceae	acidobacterium	acidobacterium spp.	turquoise
V2182	acidobacteria	holophagae	holophagales	holophagaceae	holophaga	holophaga spp.	turquoise
V2209	acidobacteria	holophagae	holophagales	holophagaceae	holophaga	holophaga spp.	turquoise
V2228	acidobacteria	acidobacteriia	acidobacteriales	acidobacteriaceae	acidobacterium	acidobacterium spp.	turquoise
V2244	acidobacteria	holophagae	holophagales	holophagaceae	holophaga	holophaga spp.	turquoise
V2259	acidobacteria	holophagae	holophagales	holophagaceae	holophaga	holophaga spp.	turquoise
V2280	acidobacteria	acidobacteriia	acidobacteriales	acidobacteriaceae	acidobacterium	acidobacterium spp.	turquoise
V2291	acidobacteria	acidobacteriia	acidobacteriales	acidobacteriaceae	acidobacterium	acidobacterium spp.	turquoise
V2296	acidobacteria	acidobacteriia	acidobacteriales	acidobacteriaceae	acidobacterium	acidobacterium spp.	turquoise
V2303	acidobacteria	acidobacteriia	acidobacteriales	acidobacteriaceae	acidobacterium	acidobacterium spp.	turquoise
V2315	acidobacteria	holophagae	holophagales	holophagaceae	holophaga	holophaga spp.	turquoise
V2339	acidobacteria	acidobacteriia	acidobacteriales	acidobacteriaceae	acidobacterium	acidobacterium spp.	turquoise
V2379	acidobacteria	holophagae	holophagales	holophagaceae	holophaga	holophaga spp.	turquoise
V2382	acidobacteria	acidobacteriia	acidobacteriales	acidobacteriaceae	acidobacterium	acidobacterium spp.	turquoise
V2385	acidobacteria	acidobacteriia	acidobacteriales	acidobacteriaceae	acidobacterium	acidobacterium spp.	turquoise
V2387	acidobacteria	holophagae	holophagales	holophagaceae	holophaga	holophaga spp.	turquoise
V2391	acidobacteria	acidobacteriia	acidobacteriales	acidobacteriaceae	acidobacterium	acidobacterium spp.	turquoise
V2549	acidobacteria	holophagae	holophagales	holophagaceae	holophaga	holophaga spp.	turquoise
V2556	acidobacteria	acidobacteriia	acidobacteriales	acidobacteriaceae	acidobacterium	acidobacterium spp.	turquoise
V2571	acidobacteria	acidobacteriia	acidobacteriales	acidobacteriaceae	acidobacterium	acidobacterium spp.	turquoise
V2575	acidobacteria	acidobacteriia	acidobacteriales	acidobacteriaceae	acidobacterium	acidobacterium spp.	turquoise
V2579	acidobacteria	acidobacteriia	acidobacteriales	acidobacteriaceae	acidobacterium	acidobacterium spp.	turquoise
V2581	acidobacteria	acidobacteriia	acidobacteriales	acidobacteriaceae	acidobacterium	acidobacterium spp.	turquoise
V2588	acidobacteria	acidobacteriia	acidobacteriales	acidobacteriaceae	acidobacterium	acidobacterium spp.	turquoise
V2596	acidobacteria	holophagae	holophagales	holophagaceae	holophaga	holophaga spp.	turquoise
V2612	acidobacteria	holophagae	holophagales	holophagaceae	holophaga	holophaga sp.	turquoise
V2625	acidobacteria	acidobacteriia	acidobacteriales	acidobacteriaceae	acidobacterium	acidobacterium spp.	turquoise
V2627	acidobacteria	acidobacteriia	acidobacteriales	acidobacteriaceae	acidobacterium	acidobacterium spp.	turquoise
V2628	acidobacteria	acidobacteriia	acidobacteriales	acidobacteriaceae	acidobacterium	acidobacterium spp.	turquoise
V2647	acidobacteria	holophagae	holophagales	holophagaceae	holophaga	holophaga spp.	turquoise
V2648	acidobacteria	acidobacteriia	acidobacteriales	acidobacteriaceae	acidobacterium	acidobacterium spp.	turquoise
V2651	acidobacteria	acidobacteriia	acidobacteriales	acidobacteriaceae	acidobacterium	acidobacterium spp.	turquoise
V2712	acidobacteria	holophagae	holophagales	holophagaceae	holophaga	holophaga spp.	turquoise
V2720	acidobacteria	holophagae	holophagales	holophagaceae	holophaga	holophaga spp.	turquoise
V2730	acidobacteria	acidobacteriia	acidobacteriales	acidobacteriaceae	acidobacterium	acidobacterium spp.	turquoise
V2735	acidobacteria	holophagae	holophagales	holophagaceae	holophaga	holophaga spp.	turquoise
V2741	acidobacteria	acidobacteriia	acidobacteriales	acidobacteriaceae	acidobacterium	acidobacterium spp.	turquoise
V2742	acidobacteria	acidobacteriia	acidobacteriales	acidobacteriaceae	candidatus koribacter	uncultured candidatus koribacter sp.	turquoise
V2806	acidobacteria	acidobacteriia	acidobacteriales	acidobacteriaceae	acidobacterium	acidobacterium spp.	turquoise
V2809	acidobacteria	acidobacteriia	acidobacteriales	acidobacteriaceae	acidobacterium	acidobacterium spp.	turquoise
V2812	acidobacteria	acidobacteriia	acidobacteriales	acidobacteriaceae	acidobacterium	acidobacterium spp.	turquoise
V2855	acidobacteria	holophagae	holophagales	holophagaceae	holophaga	holophaga spp.	turquoise
V2858	acidobacteria	acidobacteriia	acidobacteriales	acidobacteriaceae	acidobacterium	acidobacterium spp.	turquoise
V2871	acidobacteria	holophagae	holophagales	holophagaceae	holophaga	holophaga spp.	turquoise
V2872	acidobacteria	acidobacteriia	acidobacteriales	acidobacteriaceae	acidobacterium	acidobacterium spp.	turquoise
V2900	acidobacteria	acidobacteriia	acidobacteriales	acidobacteriaceae	acidobacterium	acidobacterium spp.	turquoise
V2909	acidobacteria	acidobacteriia	acidobacteriales	acidobacteriaceae	acidobacterium	acidobacterium spp.	turquoise
V2916	acidobacteria	acidobacteriia	acidobacteriales	acidobacteriaceae	acidobacterium	acidobacterium spp.	turquoise
V2977	acidobacteria	solibacteres	solibacterales	solibacteraceae	candidatus solibacter	uncultured solibacter sp.	turquoise
V3041	acidobacteria	holophagae	holophagales	holophagaceae	holophaga	holophaga spp.	turquoise
V3060	acidobacteria	holophagae	holophagales	holophagaceae	holophaga	holophaga spp.	turquoise
V3070	acidobacteria	acidobacteriia	acidobacteriales	acidobacteriaceae	acidobacterium	acidobacterium spp.	turquoise
V3073	acidobacteria	acidobacteriia	acidobacteriales	acidobacteriaceae	acidobacterium	acidobacterium spp.	turquoise
V3076	acidobacteria	holophagae	holophagales	holophagaceae	holophaga	holophaga spp.	turquoise
V3090	acidobacteria	holophagae	holophagales	holophagaceae	holophaga	holophaga spp.	turquoise
V3099	acidobacteria	holophagae	holophagales	holophagaceae	holophaga	holophaga spp.	turquoise
V3114	acidobacteria	acidobacteriia	acidobacteriales	acidobacteriaceae	acidobacterium	acidobacterium spp.	turquoise
V3123	acidobacteria	acidobacteriia	acidobacteriales	acidobacteriaceae	acidobacterium	acidobacterium spp.	turquoise
V3145	acidobacteria	holophagae	holophagales	holophagaceae	holophaga	holophaga spp.	turquoise
V3162	acidobacteria	acidobacteriia	acidobacteriales	acidobacteriaceae	acidobacterium	acidobacterium spp.	turquoise
V3177	acidobacteria	acidobacteriia	acidobacteriales	acidobacteriaceae	acidobacterium	acidobacterium spp.	turquoise
V3183	acidobacteria	holophagae	holophagales	holophagaceae	holophaga	holophaga spp.	turquoise
V3186	acidobacteria	acidobacteriia	acidobacteriales	acidobacteriaceae	acidobacterium	acidobacterium spp.	turquoise
V3190	acidobacteria	holophagae	holophagales	holophagaceae	holophaga	holophaga spp.	turquoise
V3209	acidobacteria	acidobacteriia	acidobacteriales	acidobacteriaceae	acidobacterium	acidobacterium spp.	turquoise
V3213	acidobacteria	holophagae	holophagales	holophagaceae	holophaga	holophaga spp.	turquoise
V3216	acidobacteria	acidobacteriia	acidobacteriales	acidobacteriaceae	acidobacterium	acidobacterium spp.	turquoise
V3221	acidobacteria	acidobacteriia	acidobacteriales	acidobacteriaceae	acidobacterium	acidobacterium spp.	turquoise
V3222	acidobacteria	holophagae	holophagales	holophagaceae	holophaga	holophaga spp.	turquoise
V3227	acidobacteria	acidobacteriia	acidobacteriales	acidobacteriaceae	acidobacterium	acidobacterium spp.	turquoise
V3234	acidobacteria	acidobacteriia	acidobacteriales	acidobacteriaceae	acidobacterium	acidobacterium spp.	turquoise
V3239	acidobacteria	acidobacteriia	acidobacteriales	acidobacteriaceae	acidobacterium	acidobacterium spp.	turquoise
V3242	acidobacteria	acidobacteriia	acidobacteriales	acidobacteriaceae	acidobacterium	acidobacterium spp.	turquoise
V3257	acidobacteria	acidobacteriia	acidobacteriales	acidobacteriaceae	acidobacterium	acidobacterium spp.	turquoise
V3260	acidobacteria	acidobacteriia	acidobacteriales	acidobacteriaceae	acidobacterium	acidobacterium spp.	turquoise
V3290	acidobacteria	acidobacteriia	acidobacteriales	acidobacteriaceae	acidobacterium	acidobacterium spp.	turquoise
V3291	acidobacteria	acidobacteriia	acidobacteriales	acidobacteriaceae	acidobacterium	acidobacterium spp.	turquoise
V3301	acidobacteria	acidobacteriia	acidobacteriales	acidobacteriaceae	acidobacterium	acidobacterium spp.	turquoise
V3303	acidobacteria	acidobacteriia	acidobacteriales	acidobacteriaceae	acidobacterium	acidobacterium spp.	turquoise
V3323	acidobacteria	acidobacteriia	acidobacteriales	acidobacteriaceae	acidobacterium	acidobacterium spp.	turquoise
V3326	acidobacteria	holophagae	holophagales	holophagaceae	holophaga	holophaga spp.	turquoise
V3342	acidobacteria	acidobacteriia	acidobacteriales	acidobacteriaceae	acidobacterium	acidobacterium spp.	turquoise
V3417	acidobacteria	holophagae	holophagales	holophagaceae	holophaga	holophaga spp.	turquoise
V3419	acidobacteria	acidobacteriia	acidobacteriales	acidobacteriaceae	acidobacterium	acidobacterium spp.	turquoise
V3426	acidobacteria	acidobacteriia	acidobacteriales	acidobacteriaceae	acidobacterium	acidobacterium spp.	turquoise
V3432	acidobacteria	acidobacteriia	acidobacteriales	acidobacteriaceae	acidobacterium	acidobacterium spp.	turquoise
V3433	acidobacteria	acidobacteriia	acidobacteriales	acidobacteriaceae	acidobacterium	acidobacterium spp.	turquoise
V3447	acidobacteria	acidobacteriia	acidobacteriales	acidobacteriaceae	candidatus koribacter	uncultured candidatus koribacter sp.	turquoise
V3456	acidobacteria	holophagae	holophagales	holophagaceae	holophaga	holophaga spp.	turquoise
V3459	acidobacteria	acidobacteriia	acidobacteriales	acidobacteriaceae	acidobacterium	acidobacterium spp.	turquoise
V3461	acidobacteria	holophagae	holophagales	holophagaceae	holophaga	holophaga spp.	turquoise
V3466	acidobacteria	acidobacteriia	acidobacteriales	acidobacteriaceae	acidobacterium	acidobacterium spp.	turquoise
V3512	acidobacteria	acidobacteriia	acidobacteriales	acidobacteriaceae	acidobacterium	acidobacterium spp.	turquoise
V3531	acidobacteria	acidobacteriia	acidobacteriales	acidobacteriaceae	acidobacterium	acidobacterium spp.	turquoise
V3533	acidobacteria	acidobacteriia	acidobacteriales	acidobacteriaceae	acidobacterium	acidobacterium spp.	turquoise
V3541	acidobacteria	acidobacteriia	acidobacteriales	acidobacteriaceae	acidobacterium	acidobacterium spp.	turquoise
V3586	acidobacteria	acidobacteriia	acidobacteriales	acidobacteriaceae	acidobacterium	acidobacterium spp.	turquoise
V3594	acidobacteria	acidobacteriia	acidobacteriales	acidobacteriaceae	acidobacterium	acidobacterium spp.	turquoise
V3610	acidobacteria	holophagae	holophagales	holophagaceae	holophaga	holophaga spp.	turquoise
V3629	acidobacteria	solibacteres	solibacterales	solibacteraceae	candidatus solibacter	uncultured solibacter sp.	turquoise
V3645	acidobacteria	acidobacteriia	acidobacteriales	acidobacteriaceae	acidobacterium	acidobacterium spp.	turquoise
V3650	acidobacteria	holophagae	holophagales	holophagaceae	holophaga	holophaga spp.	turquoise
V3667	acidobacteria	acidobacteriia	acidobacteriales	acidobacteriaceae	acidobacterium	acidobacterium spp.	turquoise
V3668	acidobacteria	solibacteres	solibacterales	solibacteraceae	candidatus solibacter	candidatus solibacter usitatus	turquoise
V3747	acidobacteria	holophagae	holophagales	holophagaceae	holophaga	holophaga spp.	turquoise
V3748	acidobacteria	acidobacteriia	acidobacteriales	acidobacteriaceae	acidobacterium	acidobacterium spp.	turquoise
V3767	acidobacteria	acidobacteriia	acidobacteriales	acidobacteriaceae	acidobacterium	acidobacterium spp.	turquoise
V3780	acidobacteria	holophagae	holophagales	holophagaceae	holophaga	holophaga spp.	turquoise
V3793	acidobacteria	acidobacteriia	acidobacteriales	acidobacteriaceae	acidobacterium	acidobacterium spp.	turquoise
V3794	acidobacteria	acidobacteriia	acidobacteriales	acidobacteriaceae	acidobacterium	acidobacterium spp.	turquoise
V3810	acidobacteria	acidobacteriia	acidobacteriales	acidobacteriaceae	acidobacterium	acidobacterium spp.	turquoise
V3818	acidobacteria	acidobacteriia	acidobacteriales	acidobacteriaceae	acidobacterium	acidobacterium spp.	turquoise
V3821	acidobacteria	acidobacteriia	acidobacteriales	acidobacteriaceae	acidobacterium	acidobacterium spp.	turquoise
V3822	acidobacteria	acidobacteriia	acidobacteriales	acidobacteriaceae	acidobacterium	acidobacterium spp.	turquoise
V3824	acidobacteria	acidobacteriia	acidobacteriales	acidobacteriaceae	acidobacterium	acidobacterium spp.	turquoise
V3828	acidobacteria	acidobacteriia	acidobacteriales	acidobacteriaceae	acidobacterium	acidobacterium spp.	turquoise
V3847	acidobacteria	acidobacteriia	acidobacteriales	acidobacteriaceae	acidobacterium	acidobacterium spp.	turquoise
V3874	acidobacteria	acidobacteriia	acidobacteriales	acidobacteriaceae	acidobacterium	acidobacterium spp.	turquoise
V3881	acidobacteria	holophagae	holophagales	holophagaceae	holophaga	holophaga spp.	turquoise
V3918	acidobacteria	holophagae	holophagales	holophagaceae	holophaga	holophaga spp.	turquoise
V3919	acidobacteria	acidobacteriia	acidobacteriales	acidobacteriaceae	acidobacterium	acidobacterium spp.	turquoise
V3931	acidobacteria	acidobacteriia	acidobacteriales	acidobacteriaceae	candidatus koribacter	candidatus koribacter versatilis	turquoise
V3934	acidobacteria	acidobacteriia	acidobacteriales	acidobacteriaceae	acidobacterium	acidobacterium spp.	turquoise
V3950	acidobacteria	holophagae	holophagales	holophagaceae	holophaga	holophaga spp.	turquoise
V3952	acidobacteria	acidobacteriia	acidobacteriales	acidobacteriaceae	acidobacterium	acidobacterium spp.	turquoise
V3963	acidobacteria	acidobacteriia	acidobacteriales	acidobacteriaceae	acidobacterium	acidobacterium spp.	turquoise
V3968	acidobacteria	acidobacteriia	acidobacteriales	acidobacteriaceae	acidobacterium	acidobacterium spp.	turquoise
V3969	acidobacteria	acidobacteriia	acidobacteriales	acidobacteriaceae	acidobacterium	acidobacterium spp.	turquoise
V3981	acidobacteria	holophagae	holophagales	holophagaceae	holophaga	holophaga spp.	turquoise
V3988	acidobacteria	acidobacteriia	acidobacteriales	acidobacteriaceae	acidobacterium	acidobacterium spp.	turquoise
V4029	acidobacteria	acidobacteriia	acidobacteriales	acidobacteriaceae	acidobacterium	acidobacterium spp.	turquoise
V4031	acidobacteria	holophagae	holophagales	holophagaceae	holophaga	holophaga spp.	turquoise
V4032	acidobacteria	acidobacteriia	acidobacteriales	acidobacteriaceae	acidobacterium	acidobacterium spp.	turquoise
V4077	acidobacteria	holophagae	holophagales	holophagaceae	holophaga	holophaga spp.	turquoise
V4092	acidobacteria	acidobacteriia	acidobacteriales	acidobacteriaceae	acidobacterium	acidobacterium spp.	turquoise
V4100	acidobacteria	solibacteres	solibacterales	solibacteraceae	candidatus solibacter	candidatus solibacter usitatus	turquoise
V4174	acidobacteria	holophagae	holophagales	holophagaceae	holophaga	holophaga spp.	turquoise
V4215	acidobacteria	acidobacteriia	acidobacteriales	acidobacteriaceae	acidobacterium	acidobacterium spp.	turquoise
V4221	acidobacteria	holophagae	holophagales	holophagaceae	holophaga	holophaga spp.	turquoise
V4246	acidobacteria	acidobacteriia	acidobacteriales	acidobacteriaceae	acidobacterium	acidobacterium spp.	turquoise
V4255	acidobacteria	acidobacteriia	acidobacteriales	acidobacteriaceae	acidobacterium	acidobacterium spp.	turquoise
V4258	acidobacteria	holophagae	holophagales	holophagaceae	holophaga	holophaga spp.	turquoise
V4268	acidobacteria	acidobacteriia	acidobacteriales	acidobacteriaceae	acidobacterium	acidobacterium spp.	turquoise
V4272	acidobacteria	acidobacteriia	acidobacteriales	acidobacteriaceae	acidobacterium	acidobacterium spp.	turquoise
V4277	acidobacteria	acidobacteriia	acidobacteriales	acidobacteriaceae	candidatus koribacter	candidatus koribacter versatilis	turquoise
V4295	acidobacteria	acidobacteriia	acidobacteriales	acidobacteriaceae	acidobacterium	acidobacterium spp.	turquoise
V4296	acidobacteria	acidobacteriia	acidobacteriales	acidobacteriaceae	acidobacterium	acidobacterium spp.	turquoise
V4316	acidobacteria	acidobacteriia	acidobacteriales	acidobacteriaceae	acidobacterium	acidobacterium spp.	turquoise
V4320	acidobacteria	acidobacteriia	acidobacteriales	acidobacteriaceae	acidobacterium	acidobacterium spp.	turquoise
V4322	acidobacteria	holophagae	holophagales	holophagaceae	holophaga	holophaga spp.	turquoise
V4345	acidobacteria	acidobacteriia	acidobacteriales	acidobacteriaceae	candidatus koribacter	uncultured candidatus koribacter sp.	turquoise
V4355	acidobacteria	acidobacteriia	acidobacteriales	acidobacteriaceae	acidobacterium	acidobacterium spp.	turquoise
V4358	acidobacteria	holophagae	holophagales	holophagaceae	holophaga	holophaga spp.	turquoise
V4370	acidobacteria	acidobacteriia	acidobacteriales	acidobacteriaceae	acidobacterium	acidobacterium spp.	turquoise
V4377	acidobacteria	acidobacteriia	acidobacteriales	acidobacteriaceae	acidobacterium	acidobacterium spp.	turquoise
V4378	acidobacteria	acidobacteriia	acidobacteriales	acidobacteriaceae	acidobacterium	acidobacterium spp.	turquoise
V4409	acidobacteria	acidobacteriia	acidobacteriales	acidobacteriaceae	candidatus koribacter	candidatus koribacter versatilis	turquoise
V4413	acidobacteria	acidobacteriia	acidobacteriales	acidobacteriaceae	candidatus koribacter	uncultured candidatus koribacter sp.	turquoise
V4420	acidobacteria	solibacteres	solibacterales	solibacteraceae	candidatus solibacter	uncultured solibacter sp.	turquoise
V4426	acidobacteria	holophagae	holophagales	holophagaceae	holophaga	holophaga spp.	turquoise
V4432	acidobacteria	holophagae	holophagales	holophagaceae	holophaga	holophaga spp.	turquoise
V4436	acidobacteria	holophagae	holophagales	holophagaceae	holophaga	holophaga spp.	turquoise
V4437	acidobacteria	acidobacteriia	acidobacteriales	acidobacteriaceae	acidobacterium	acidobacterium spp.	turquoise
V4444	acidobacteria	acidobacteriia	acidobacteriales	acidobacteriaceae	acidobacterium	acidobacterium spp.	turquoise
V4462	acidobacteria	acidobacteriia	acidobacteriales	acidobacteriaceae	acidobacterium	acidobacterium spp.	turquoise
V4478	acidobacteria	holophagae	holophagales	holophagaceae	holophaga	holophaga spp.	turquoise
V4482	acidobacteria	acidobacteriia	acidobacteriales	acidobacteriaceae	candidatus koribacter	uncultured candidatus koribacter sp.	turquoise
V4492	acidobacteria	acidobacteriia	acidobacteriales	acidobacteriaceae	acidobacterium	acidobacterium spp.	turquoise
V4493	acidobacteria	acidobacteriia	acidobacteriales	acidobacteriaceae	acidobacterium	acidobacterium spp.	turquoise
V4521	acidobacteria	acidobacteriia	acidobacteriales	acidobacteriaceae	acidobacterium	acidobacterium spp.	turquoise
V4522	acidobacteria	acidobacteriia	acidobacteriales	acidobacteriaceae	acidobacterium	acidobacterium spp.	turquoise
V4523	acidobacteria	holophagae	holophagales	holophagaceae	holophaga	holophaga spp.	turquoise
V4525	acidobacteria	holophagae	holophagales	holophagaceae	holophaga	holophaga spp.	turquoise
V4527	acidobacteria	holophagae	holophagales	holophagaceae	holophaga	holophaga spp.	turquoise
V4533	acidobacteria	acidobacteriia	acidobacteriales	acidobacteriaceae	acidobacterium	acidobacterium spp.	turquoise
V4536	acidobacteria	holophagae	holophagales	holophagaceae	holophaga	holophaga spp.	turquoise
V4540	acidobacteria	acidobacteriia	acidobacteriales	acidobacteriaceae	acidobacterium	acidobacterium spp.	turquoise
V4542	acidobacteria	acidobacteriia	acidobacteriales	acidobacteriaceae	acidobacterium	acidobacterium spp.	turquoise
V4546	acidobacteria	acidobacteriia	acidobacteriales	acidobacteriaceae	acidobacterium	acidobacterium spp.	turquoise
V4555	acidobacteria	acidobacteriia	acidobacteriales	acidobacteriaceae	acidobacterium	acidobacterium spp.	turquoise
V4583	acidobacteria	acidobacteriia	acidobacteriales	acidobacteriaceae	acidobacterium	acidobacterium spp.	turquoise
V4586	acidobacteria	acidobacteriia	acidobacteriales	acidobacteriaceae	acidobacterium	acidobacterium spp.	turquoise
V4588	acidobacteria	acidobacteriia	acidobacteriales	acidobacteriaceae	granulicella	granulicella spp.	turquoise
V4590	acidobacteria	acidobacteriia	acidobacteriales	acidobacteriaceae	acidobacterium	acidobacterium spp.	turquoise
V4599	acidobacteria	acidobacteriia	acidobacteriales	acidobacteriaceae	acidobacterium	acidobacterium spp.	turquoise
V4619	acidobacteria	holophagae	holophagales	holophagaceae	holophaga	holophaga spp.	turquoise
V4621	acidobacteria	acidobacteriia	acidobacteriales	acidobacteriaceae	acidobacterium	acidobacterium spp.	turquoise
V4635	acidobacteria	acidobacteriia	acidobacteriales	acidobacteriaceae	acidobacterium	acidobacterium spp.	turquoise
V4638	acidobacteria	acidobacteriia	acidobacteriales	acidobacteriaceae	acidobacterium	acidobacterium spp.	turquoise
V4668	acidobacteria	acidobacteriia	acidobacteriales	acidobacteriaceae	acidobacterium	acidobacterium spp.	turquoise
V4689	acidobacteria	holophagae	holophagales	holophagaceae	holophaga	holophaga spp.	turquoise
V4696	acidobacteria	acidobacteriia	acidobacteriales	acidobacteriaceae	acidobacterium	acidobacterium spp.	turquoise
V4699	acidobacteria	acidobacteriia	acidobacteriales	acidobacteriaceae	acidobacterium	acidobacterium spp.	turquoise
V4708	acidobacteria	holophagae	holophagales	holophagaceae	holophaga	holophaga spp.	turquoise
V4711	acidobacteria	holophagae	holophagales	holophagaceae	holophaga	holophaga spp.	turquoise
V4717	acidobacteria	acidobacteriia	acidobacteriales	acidobacteriaceae	acidobacterium	acidobacterium spp.	turquoise
V4724	acidobacteria	holophagae	holophagales	holophagaceae	holophaga	holophaga spp.	turquoise
V4738	acidobacteria	holophagae	holophagales	holophagaceae	holophaga	holophaga sp.	turquoise
V4739	acidobacteria	acidobacteriia	acidobacteriales	acidobacteriaceae	acidobacterium	acidobacterium spp.	turquoise
V4741	acidobacteria	acidobacteriia	acidobacteriales	acidobacteriaceae	acidobacterium	acidobacterium spp.	turquoise
V4749	acidobacteria	acidobacteriia	acidobacteriales	acidobacteriaceae	acidobacterium	acidobacterium spp.	turquoise
V4759	acidobacteria	acidobacteriia	acidobacteriales	acidobacteriaceae	acidobacterium	acidobacterium spp.	turquoise
V4761	acidobacteria	holophagae	holophagales	holophagaceae	holophaga	holophaga spp.	turquoise
V4762	acidobacteria	acidobacteriia	acidobacteriales	acidobacteriaceae	acidobacterium	acidobacterium spp.	turquoise
V4772	acidobacteria	acidobacteriia	acidobacteriales	acidobacteriaceae	acidobacterium	acidobacterium spp.	turquoise
V4782	acidobacteria	acidobacteriia	acidobacteriales	acidobacteriaceae	acidobacterium	acidobacterium spp.	turquoise
V4787	acidobacteria	acidobacteriia	acidobacteriales	acidobacteriaceae	acidobacterium	acidobacterium spp.	turquoise
V4794	acidobacteria	acidobacteriia	acidobacteriales	acidobacteriaceae	acidobacterium	acidobacterium spp.	turquoise
V4802	acidobacteria	acidobacteriia	acidobacteriales	acidobacteriaceae	acidobacterium	acidobacterium spp.	turquoise
V4806	acidobacteria	acidobacteriia	acidobacteriales	acidobacteriaceae	acidobacterium	acidobacterium spp.	turquoise
V4816	acidobacteria	acidobacteriia	acidobacteriales	acidobacteriaceae	acidobacterium	acidobacterium spp.	turquoise
V4826	acidobacteria	holophagae	holophagales	holophagaceae	holophaga	holophaga sp.	turquoise
V4854	acidobacteria	holophagae	holophagales	holophagaceae	holophaga	holophaga spp.	turquoise
V4858	acidobacteria	holophagae	holophagales	holophagaceae	holophaga	holophaga spp.	turquoise
V4870	acidobacteria	holophagae	holophagales	holophagaceae	holophaga	holophaga spp.	turquoise
V4872	acidobacteria	acidobacteriia	acidobacteriales	acidobacteriaceae	acidobacterium	acidobacterium spp.	turquoise
V4873	acidobacteria	holophagae	holophagales	holophagaceae	holophaga	holophaga spp.	turquoise
V4899	acidobacteria	acidobacteriia	acidobacteriales	acidobacteriaceae	acidobacterium	acidobacterium spp.	turquoise
V4905	acidobacteria	holophagae	holophagales	holophagaceae	holophaga	holophaga spp.	turquoise
V4924	acidobacteria	acidobacteriia	acidobacteriales	acidobacteriaceae	candidatus koribacter	candidatus koribacter versatilis	turquoise
V4941	acidobacteria	holophagae	holophagales	holophagaceae	holophaga	holophaga spp.	turquoise
V4976	acidobacteria	acidobacteriia	acidobacteriales	acidobacteriaceae	acidobacterium	acidobacterium spp.	turquoise
V4978	acidobacteria	acidobacteriia	acidobacteriales	acidobacteriaceae	acidobacterium	acidobacterium spp.	turquoise
V4984	acidobacteria	acidobacteriia	acidobacteriales	acidobacteriaceae	acidobacterium	acidobacterium spp.	turquoise
V5015	acidobacteria	solibacteres	solibacterales	solibacteraceae	candidatus solibacter	uncultured candidatus solibacter sp.	turquoise
V5016	acidobacteria	acidobacteriia	acidobacteriales	acidobacteriaceae	acidobacterium	acidobacterium spp.	turquoise
V5022	acidobacteria	acidobacteriia	acidobacteriales	acidobacteriaceae	edaphobacter	edaphobacter modestum	turquoise
V5027	acidobacteria	acidobacteriia	acidobacteriales	acidobacteriaceae	acidobacterium	acidobacterium spp.	turquoise
V5031	acidobacteria	acidobacteriia	acidobacteriales	acidobacteriaceae	acidobacterium	acidobacterium spp.	turquoise
V5041	acidobacteria	holophagae	holophagales	holophagaceae	holophaga	holophaga spp.	turquoise
V5048	acidobacteria	acidobacteriia	acidobacteriales	acidobacteriaceae	acidobacterium	acidobacterium spp.	turquoise
V5049	acidobacteria	acidobacteriia	acidobacteriales	acidobacteriaceae	acidobacterium	acidobacterium spp.	turquoise
V5052	acidobacteria	holophagae	holophagales	holophagaceae	holophaga	holophaga spp.	turquoise
V5064	acidobacteria	acidobacteriia	acidobacteriales	acidobacteriaceae	acidobacterium	acidobacterium spp.	turquoise
V5075	acidobacteria	holophagae	holophagales	holophagaceae	holophaga	holophaga spp.	turquoise
V5088	acidobacteria	holophagae	holophagales	holophagaceae	holophaga	holophaga spp.	turquoise
V5089	acidobacteria	solibacteres	solibacterales	solibacteraceae	candidatus solibacter	uncultured solibacter sp.	turquoise
V5108	acidobacteria	holophagae	holophagales	holophagaceae	holophaga	holophaga spp.	turquoise
V5114	acidobacteria	acidobacteriia	acidobacteriales	acidobacteriaceae	acidobacterium	acidobacterium spp.	turquoise
V5120	acidobacteria	holophagae	holophagales	holophagaceae	holophaga	holophaga spp.	turquoise
V5126	acidobacteria	acidobacteriia	acidobacteriales	acidobacteriaceae	acidobacterium	acidobacterium spp.	turquoise
V5128	acidobacteria	acidobacteriia	acidobacteriales	acidobacteriaceae	acidobacterium	acidobacterium spp.	turquoise
V5154	acidobacteria	acidobacteriia	acidobacteriales	acidobacteriaceae	acidobacterium	acidobacterium spp.	turquoise
V5158	acidobacteria	acidobacteriia	acidobacteriales	acidobacteriaceae	acidobacterium	acidobacterium spp.	turquoise
V5159	acidobacteria	acidobacteriia	acidobacteriales	acidobacteriaceae	acidobacterium	acidobacterium spp.	turquoise
V5163	acidobacteria	acidobacteriia	acidobacteriales	acidobacteriaceae	acidobacterium	acidobacterium spp.	turquoise
V5169	acidobacteria	holophagae	holophagales	holophagaceae	holophaga	holophaga spp.	turquoise
V5170	acidobacteria	acidobacteriia	acidobacteriales	acidobacteriaceae	acidobacterium	acidobacterium spp.	turquoise
V5172	acidobacteria	acidobacteriia	acidobacteriales	acidobacteriaceae	acidobacterium	acidobacterium spp.	turquoise
V5185	acidobacteria	holophagae	holophagales	holophagaceae	holophaga	holophaga spp.	turquoise
V5202	acidobacteria	acidobacteriia	acidobacteriales	acidobacteriaceae	acidobacterium	acidobacterium spp.	turquoise
V5204	acidobacteria	acidobacteriia	acidobacteriales	acidobacteriaceae	acidobacterium	acidobacterium spp.	turquoise
V5206	acidobacteria	holophagae	holophagales	holophagaceae	geothrix	geothrix spp.	turquoise
V5214	acidobacteria	holophagae	holophagales	holophagaceae	holophaga	holophaga spp.	turquoise
V5223	acidobacteria	solibacteres	solibacterales	solibacteraceae	candidatus solibacter	uncultured candidatus solibacter sp.	turquoise
V5225	acidobacteria	acidobacteriia	acidobacteriales	acidobacteriaceae	acidobacterium	acidobacterium spp.	turquoise
V5233	acidobacteria	acidobacteriia	acidobacteriales	acidobacteriaceae	acidobacterium	acidobacterium spp.	turquoise
V5234	acidobacteria	holophagae	holophagales	holophagaceae	holophaga	holophaga spp.	turquoise
V5236	acidobacteria	holophagae	holophagales	holophagaceae	holophaga	holophaga spp.	turquoise
V5237	acidobacteria	holophagae	holophagales	holophagaceae	holophaga	holophaga spp.	turquoise
V5238	acidobacteria	acidobacteriia	acidobacteriales	acidobacteriaceae	acidobacterium	acidobacterium spp.	turquoise
V5244	acidobacteria	acidobacteriia	acidobacteriales	acidobacteriaceae	acidobacterium	acidobacterium spp.	turquoise
V5245	acidobacteria	acidobacteriia	acidobacteriales	acidobacteriaceae	acidobacterium	acidobacterium spp.	turquoise
V5246	acidobacteria	holophagae	holophagales	holophagaceae	holophaga	holophaga spp.	turquoise
V32	actinobacteria	actinobacteria	actinomycetales	pseudonocardiaceae	pseudonocardia	pseudonocardia spp.	turquoise
V39	actinobacteria	actinobacteria	rubrobacterales	rubrobacteraceae	rubrobacter	rubrobacter spp.	turquoise
V50	actinobacteria	actinobacteria	acidimicrobiales	acidimicrobiaceae	aciditerrimonas	aciditerrimonas spp.	turquoise
V57	actinobacteria	actinobacteria	actinomycetales	actinomycetaceae	actinomyces	actinomyces spp.	turquoise
V60	actinobacteria	actinobacteria	actinomycetales	micromonosporaceae	micromonospora	micromonospora spp.	turquoise
V65	actinobacteria	actinobacteria	actinomycetales	streptomycetaceae	streptomyces	streptomyces spp.	turquoise
V68	actinobacteria	actinobacteria	actinomycetales	frankiaceae	frankia	frankia spp.	turquoise
V69	actinobacteria	actinobacteria	gaiellales	gaiellaceae	gaiella	gaiella spp.	turquoise
V83	actinobacteria	actinobacteria	actinomycetales	nocardioidaceae	nocardioides	nocardioides marinisabuli	turquoise
V84	actinobacteria	actinobacteria	solirubrobacterales	conexibacteraceae	conexibacter	conexibacter spp.	turquoise
V102	actinobacteria	actinobacteria	gaiellales	gaiellaceae	gaiella	gaiella occulta	turquoise
V138	actinobacteria	actinobacteria	actinomycetales	micromonosporaceae	micromonospora	micromonospora spp.	turquoise
V140	actinobacteria	actinobacteria	actinomycetales	nocardiopsaceae	thermobifida	thermobifida spp.	turquoise
V151	actinobacteria	actinobacteria	solirubrobacterales	solirubrobacteraceae	solirubrobacter	solirubrobacter spp.	turquoise
V155	actinobacteria	actinobacteria	solirubrobacterales	solirubrobacteraceae	solirubrobacter	solirubrobacter spp.	turquoise
V156	actinobacteria	actinobacteria	rubrobacterales	rubrobacteraceae	rubrobacter	rubrobacter spp.	turquoise
V157	actinobacteria	actinobacteria	actinomycetales	pseudonocardiaceae	saccharothrix	saccharothrix spp.	turquoise
V158	actinobacteria	actinobacteria	actinomycetales	pseudonocardiaceae	lentzea	lentzea albida	turquoise
V184	actinobacteria	actinobacteria	actinomycetales	micromonosporaceae	dactylosporangium	dactylosporangium spp.	turquoise
[truncated: 3,635 more rows]
